# Supplementary material for: Cost effectiveness of therapeutic drug monitoring for imatinib administration in chronic myeloid leukemia
Source: PLoS One. 2019 Dec 23;14(12):e0226552. doi: 10.1371/journal.pone.0226552 (PMC6927594; doi:10.1371/journal.pone.0226552)
Supplement: S1 Data — (TREX) [file pone.0226552.s005.trex]

<?xml version="1.0" encoding="ASCII"?>
<xmi:XMI xmi:version="2.0" xmlns:xmi="http://www.omg.org/XMI" xmlns:xsi="http://www.w3.org/2001/XMLSchema-instance" xmlns:notation="http://www.eclipse.org/gmf/runtime/1.0.2/notation" xmlns:tree="http://www.treeage.com/modeldefs/tree">
  <tree:Tree xmi:id="_E-FOMcj7EemqDMx7A_EJPw">
    <Node xmi:id="_E-FOMsj7EemqDMx7A_EJPw" NameID="Node1" Label="CML, New Dx,  Chronic Phase, Start Imatinib" NodeType="DecisionNode">
      <Definition xmi:id="_E-FOM8j7EemqDMx7A_EJPw" Variable="dose_IMATINIB_high" Value="600" Comment=""/>
      <Definition xmi:id="_E-FONMj7EemqDMx7A_EJPw" Variable="dose_IMATINIB_norm" Value="400" Comment=""/>
      <Definition xmi:id="_E-FONcj7EemqDMx7A_EJPw" Variable="t_Cycle_TDM" Value="1/4"/>
      <Definition xmi:id="_E-FONsj7EemqDMx7B-EJPw" Variable="p_SURVIVE_if_IMATINIB_nrsp" Value="1-(1-p_SURVIVE_if_IMATINIB_rsp)*(1/p_SURVIVE_RATE_IMATINIB_nrsp_rsp)" Comment=""/>
      <Definition xmi:id="_E-FON8j7EemqDMx7B-EJPw" Variable="p_SURVIVE_if_IMATINIB_rsp" Value="1-(1-p_SURVIVE_general)*(1/p_SURVIVE_RATE_IMATINIB_rsp_gen)" Comment=""/>
      <Definition xmi:id="_E-FOOMj7EemqDMx7B-EJPw" Variable="p_Cp_Met_MM_norm" Value="1-1/2*(1+erf((Cmin-kinet_Dose_Ctrough_Coeff*p_ADHER_mpr_MM*400)/(400*p_ADHER_mpr_MM*kinet_Dose_Ctrough_Sigma*sqrt(2))))" Comment=""/>
      <Definition xmi:id="_E-FOOcj7EemqDMx7B-EJPw" Variable="p_SURVIVE_RATE_IMATINIB_nrsp_rsp" Value="p_SURVIVE_RATE_IMATINIB_rsp_gen"/>
      <Definition xmi:id="_E-FOOsj7EemqDMx7B-EJPw" Variable="p_IMATINIB_rspnd_Cp_unmet" Value="if(p_IMATINIB_rspnd_Cp_equation_intercept+p_IMATINIB_rspnd_Cp_equation_Ctrough*(kinet_LowPK_midCtrough)+ p_IMATINIB_rspnd_Cp_equation_cycle*(_Stage+1)+ p_IMATINIB_rspnd_Cp_equation_LNcycle*LN(_Stage+1)&#xD;&#xA;>1;1;if(p_IMATINIB_rspnd_Cp_equation_intercept+p_IMATINIB_rspnd_Cp_equation_Ctrough*( kinet_LowPK_midCtrough)+ p_IMATINIB_rspnd_Cp_equation_cycle*(_stage+1)+ p_IMATINIB_rspnd_Cp_equation_LNcycle*ln(_stage+1)&lt;0;0;p_IMATINIB_rspnd_Cp_equation_intercept+p_IMATINIB_rspnd_Cp_equation_Ctrough*( kinet_LowPK_midCtrough)+ p_IMATINIB_rspnd_Cp_equation_cycle*(_stage+1)+ p_IMATINIB_rspnd_Cp_equation_LNcycle*LN(_stage+1)))" Comment=""/>
      <Definition xmi:id="_E-FOO8j7EemqDMx7C9EJPw" Variable="p_IMATINIB_rspnd_Cp_met" Value="if(p_IMATINIB_rspnd_Cp_equation_intercept+p_IMATINIB_rspnd_Cp_equation_Ctrough*(kinet_Dose_Ctrough_Coeff*400)+ p_IMATINIB_rspnd_Cp_equation_cycle*(_Stage+1)+ p_IMATINIB_rspnd_Cp_equation_LNcycle*LN(_Stage+1)&#xD;&#xA;>1;1;if(p_IMATINIB_rspnd_Cp_equation_intercept+p_IMATINIB_rspnd_Cp_equation_Ctrough*(kinet_Dose_Ctrough_Coeff*400)+ p_IMATINIB_rspnd_Cp_equation_cycle*(_stage+1)+ p_IMATINIB_rspnd_Cp_equation_LNcycle*ln(_stage+1)&lt;0;0;p_IMATINIB_rspnd_Cp_equation_intercept+p_IMATINIB_rspnd_Cp_equation_Ctrough*(kinet_Dose_Ctrough_Coeff*400)+ p_IMATINIB_rspnd_Cp_equation_cycle*(_stage+1)+ p_IMATINIB_rspnd_Cp_equation_LNcycle*LN(_stage+1)))" Comment=""/>
      <Definition xmi:id="_E-FOPMj7EemqDMx7C9EJPw" Variable="p_Cp_Met_MM_highaggr" Value="1-1/2*(1+erf((Cmin-kinet_Dose_Ctrough_Coeff*p_ADHER_mpr_MM*dose_IMATINIB_high)/(dose_IMATINIB_high*p_ADHER_mpr_MM*kinet_Dose_Ctrough_Sigma*sqrt(2))))" Comment=""/>
      <Definition xmi:id="_E-FOPcj7EemqDMx7C9EJPw" Variable="p_Cp_Met_TDM_highaggr" Value="1-1/2*(1+erf((Cmin-kinet_Dose_Ctrough_Coeff*p_ADHER_mpr_TDM*dose_IMATINIB_high)/(dose_IMATINIB_high*p_ADHER_mpr_TDM*kinet_Dose_Ctrough_Sigma*sqrt(2))))" Comment=""/>
      <Definition xmi:id="_E-FOPsj7EemqDMx7C9EJPw" Variable="p_PROG_CPtoAP_if_IMATINIB_nrsp" Value="0"/>
      <Definition xmi:id="_E-FOP8j7EemqDMx7C9EJPw" Variable="decision_TxNoChange_MM_lowCp_norm" Value="if(_stage>3;decision_TxNoChange_initial_normDose;1)" Comment=""/>
      <Definition xmi:id="_E-FOQMj7EemqDMx7D8EJPw" Variable="decision_TxNoChange_MM_metCp_norm" Value="if(_stage>3;decision_TxNoChange_initial_normDose;1)" Comment=""/>
      <Definition xmi:id="_E-FOQcj7EemqDMx7D8EJPw" Variable="u_AP" Value="u_POPUL_gen*u_mAP"/>
      <Definition xmi:id="_E-FOQsj7EemqDMx7D8EJPw" Variable="u_BP" Value="u_POPUL_gen*u_mBP"/>
      <Definition xmi:id="_E-FOQ8j7EemqDMx7D8EJPw" Variable="u_CP" Value="u_POPUL_gen*u_mCP"/>
      <Definition xmi:id="_E-FORMj7EemqDMx7D8EJPw" Variable="u_HSCT" Value="u_POPUL_gen*u_mHSCT" Comment=""/>
      <Definition xmi:id="_E-FORcj7EemqDMx7E7EJPw" Variable="u_POPUL_gen" Value="0.99" Comment=""/>
      <Definition xmi:id="_E-FORsj7EemqDMx7E7EJPw" Variable="u_mHSCT" Value="u_mHSCT_wGVHD*p_INCIDENCE_GVHD+u_mHSCT_woGVHD*(1-p_INCIDENCE_GVHD)" Comment=""/>
      <Definition xmi:id="_E-FOR8j7EemqDMx7E7EJPw" Variable="u_mCP" Value="0.92" Comment=""/>
      <Definition xmi:id="_E-FOSMj7EemqDMx7E7EJPw" Variable="u_mBP" Value="0.57" Comment=""/>
      <Definition xmi:id="_E-FOScj7EemqDMx7E7EJPw" Variable="u_mAP" Value="0.79" Comment=""/>
      <Definition xmi:id="_E-FOSsj7EemqDMx7F6EJPw" Variable="c_TDMonMM" Value="c_MM+c_TDM"/>
      <Definition xmi:id="_E-FOS8j7EemqDMx7F6EJPw" Variable="c_MM" Value="(386.909+DST_c_MM_0cntr)" Comment=""/>
      <Definition xmi:id="_E-FOTMj7EemqDMx7F6EJPw" Variable="c_TDM" Value="(if(_stage&lt;terminate_TDM_YR/t_Cycle_TDM;79.81+DST_c_TDM_0cntr;0))" Comment=""/>
      <Definition xmi:id="_E-FOTcj7EemqDMx7F6EJPw" Variable="c_IMATINIB_per400" Value="157.9837" Comment=""/>
      <Definition xmi:id="_E-FOTsj7EemqDMx7F6EJPw" Variable="p_ADHER_mpr_MM" Value="p_ADHER_mpr_MM_initial" Comment=""/>
      <Definition xmi:id="_E-FOT8j7EemqDMx7G5EJPw" Variable="p_ADHER_mpr_TDM" Value="p_ADHER_mpr_MM+(1-p_ADHER_mpr_MM)*p_ADHER_mpr_RATE_gapclose" Comment=""/>
      <Definition xmi:id="_E-FOUMj7EemqDMx7G5EJPw" Variable="c_IMATINIB400_TDM3mo" Value="c_IMATINIB_per400*t_Cycle_TDM*365"/>
      <Definition xmi:id="_E-FOUcj7EemqDMx7G5EJPw" Variable="d_DISCOUNTperYR" Value="0.03+DST_d_DISCOUNTperYR_0cntr" Comment=""/>
      <Definition xmi:id="_E-FOUsj7EemqDMx7G5EJPw" Variable="d_DISCOUNTperCycle" Value="1-EXP((LN(1-d_DISCOUNTperYR))/(1/t_Cycle_TDM))"/>
      <Definition xmi:id="_E-FOU8j7EemqDMx7G5EJPw" Variable="dmgr_AGE" Value="50"/>
      <Definition xmi:id="_E-FOVMj7EemqDMx7H4EJPw" Variable="p_SURVIVE_general" Value="1-0.0000164581*exp(0.089967664*(dmgr_AGE+(_STAGE*t_Cycle_TDM)))" Comment=""/>
      <Definition xmi:id="_E-FOVcj7EemqDMx7H4EJPw" Variable="p_IMATINIB_intol_metCp_TDMnorm" Value="(1-1/2*(1+erf((Cmax-kinet_Dose_Ctrough_Coeff*p_ADHER_mpr_TDM*400)/(400*p_ADHER_mpr_TDM*kinet_Dose_Ctrough_Sigma*sqrt(2)))))/p_Cp_Met_TDM_norm*p_INTOLERANCE_over_Cmin_intol"/>
      <Definition xmi:id="_E-FOVsj7EemqDMx7H4EJPw" Variable="p_SURVIVE_RATE_IMATINIB_intol_rsp" Value="p_SURVIVE_RATE_IMATINIB_rsp_gen"/>
      <Definition xmi:id="_E-FOV8j7EemqDMx7H4EJPw" Variable="p_SURVIVE_if_IMATINIB_intol" Value="1-(1-p_SURVIVE_if_IMATINIB_rsp)*(1/p_SURVIVE_RATE_IMATINIB_intol_rsp)" Comment=""/>
      <Definition xmi:id="_E-FOWMj7EemqDMx7H4EJPw" Variable="p_SURVIVE_advCML_Accel" Value="p_SURVIVE_general*p_SURVIVE_RATE_advCML_accel_gen" Comment=""/>
      <Definition xmi:id="_E-FOWcj7EemqDMx7I3EJPw" Variable="p_SURVIVE_TxSwitch_noProg" Value="1-(1-p_SURVIVE_general)*(1/p_SURVIVE_RATE_TxSwitch_gen)"/>
      <Definition xmi:id="_E-FOWsj7EemqDMx7I3EJPw" Variable="p_SURVIVE_advCML_Blast" Value="p_SURVIVE_general*p_SURVIVE_RATE_advCML_blast_gen" Comment=""/>
      <Definition xmi:id="_E-FOW8j7EemqDMx7I3EJPw" Variable="p_SURVIVE_advCML_postHCT" Value="p_SURVIVE_general*p_SURVIVE_RATE_advCML_hct_gen" Comment=""/>
      <Definition xmi:id="_E-FOXMj7EemqDMx7I3EJPw" Variable="p_SURVIVE_RATE_advCML_accel_gen" Value="1"/>
      <Definition xmi:id="_E-FOXcj7EemqDMx7I3EJPw" Variable="p_SURVIVE_RATE_advCML_blast_gen" Value="0.946075" Comment=""/>
      <Definition xmi:id="_E-FOXsj7EemqDMx7J2EJPw" Variable="p_SURVIVE_RATE_advCML_hct_gen" Value="0.987719" Comment=""/>
      <Definition xmi:id="_E-FOX8j7EemqDMx7J2EJPw" Variable="decision_TxNoChange_TDM_metCp_norm" Value="if(_stage>3;decision_TxNoChange_initial_normDose;1)" Comment=""/>
      <Definition xmi:id="_E-FOYMj7EemqDMx7J2EJPw" Variable="p_PROG_CPtoAP_if_IMATINIB_rsp" Value="0" Comment=""/>
      <Definition xmi:id="_E-FOYcj7EemqDMx7J2EJPw" Variable="p_PROG_CPtoAP_if_IMATINIB_rsp_3yr" Value="0" Comment=""/>
      <Definition xmi:id="_E-FOYsj7EemqDMx7J2EJPw" Variable="p_PROG_CPtoAP_RATE_NRSP_RSP" Value="13" Comment=""/>
      <Definition xmi:id="_E-FOY8j7EemqDMx7K1EJPw" Variable="decision_TxNoChange_TDM_lowCp_norm" Value="if(_stage>3;decision_TxNoChange_initial_normDose;1)" Comment=""/>
      <Definition xmi:id="_E-FOZMj7EemqDMx7K1EJPw" Variable="decision_TxNoChange_TDM_metCp_high" Value="if(_stage>3;decision_TxNoChange_initial_highDose;1)"/>
      <Definition xmi:id="_E-FOZcj7EemqDMx7K1EJPw" Variable="decision_TxNoChange_TDM_lowCp_high" Value="if(_stage>3;decision_TxNoChange_initial_highDose;1)" Comment=""/>
      <Definition xmi:id="_E-FOZsj7EemqDMx7K1EJPw" Variable="c_HSCT" Value="102654" Comment=""/>
      <Definition xmi:id="_E-FOZ8j7EemqDMx7K1EJPw" Variable="c_Drug_2TKI" Value="(40513+DST_c_Drug_2TKI)" Comment=""/>
      <Definition xmi:id="_E-FOaMj7EemqDMx7L0EJPw" Variable="c_AP" Value="(7371.25+DST_c_AP_0cntr)" Comment=""/>
      <Definition xmi:id="_E-FOacj7EemqDMx7L0EJPw" Variable="c_BP" Value="(7046.36+DST_c_BP_0cntr)" Comment=""/>
      <Definition xmi:id="_E-FOasj7EemqDMx7L0EJPw" Variable="c_CP" Value="(1589.63+DST_c_CP_0cntr)" Comment=""/>
      <Definition xmi:id="_E-FOa8j7EemqDMx7L0EJPw" Variable="p_PROG_CP2TKI_to_3TKI" Value="1-p_PROG_STAYIN_CP2TKI" Comment=""/>
      <Definition xmi:id="_E-FObMj7EemqDMx7L0EJPw" Variable="decision_TxNoChange_MM_lowCp_high" Value="if(_stage>3;decision_TxNoChange_initial_highDose;1)"/>
      <Definition xmi:id="_E-FObcj7EemqDMx7MzEJPw" Variable="decision_TxNoChange_MM_metCp_high" Value="if(_stage>3;decision_TxNoChange_initial_highDose;1)"/>
      <Definition xmi:id="_E-FObsj7EemqDMx7MzEJPw" Variable="c_HSCT_thereafter" Value="1589.63" Comment=""/>
      <Definition xmi:id="_E-FOb8j7EemqDMx7MzEJPw" Variable="z_QALY_to_LY_switch" Value="1" Comment=""/>
      <Definition xmi:id="_E-FOcMj7EemqDMx7MzEJPw" Variable="p_SURVIVE_RATE_IMATINIB_rsp_gen" Value="1" Comment=""/>
      <Definition xmi:id="_E-FOccj7EemqDMx7MzEJPw" Variable="terminate_YR" Value="60"/>
      <Definition xmi:id="_E-FOcsj7EemqDMx7NyEJPw" Variable="p_PROG_APtoBP" Value="DST_p_PROG_APtoBP" Comment=""/>
      <Definition xmi:id="_E-FOc8j7EemqDMx7NyEJPw" Variable="p_PROG_APtoHSCT" Value="p_PROG_HSCT" Comment=""/>
      <Definition xmi:id="_E-FOdMj7EemqDMx7NyEJPw" Variable="p_PROG_BPtoHSCT" Value="p_PROG_HSCT" Comment=""/>
      <Definition xmi:id="_E-FOdcj7EemqDMx7NyEJPw" Variable="p_RATIO_highriskHSCT_of_allHSCT" Value="0.10" Comment=""/>
      <Definition xmi:id="_E-FOdsj7EemqDMx7NyEJPw" Variable="p_SURVIVE_RATE_advCML_hct_gen_highrisk" Value="0.9" Comment=""/>
      <Definition xmi:id="_E-FOd8j7EemqDMx7OxEJPw" Variable="p_SURVIVE_RATE_advCML_hct_gen_lowrisk" Value="p_SURVIVE_RATE_advCML_accel_gen" Comment=""/>
      <Definition xmi:id="_E-FOeMj7EemqDMx7OxEJPw" Variable="p_SURVIVE_RATE_TxSwitch_gen" Value="1" Comment=""/>
      <Definition xmi:id="_E-FOecj7EemqDMx7OxEJPw" Variable="c_Drug_Chemo" Value="(440+DST_c_Chemo_Drug_0cntr)" Comment=""/>
      <Definition xmi:id="_E-FOesj7EemqDMx7OxEJPw" Variable="u_mHSCT_woGVHD" Value="0.98" Comment=""/>
      <Definition xmi:id="_E-FOe8j7EemqDMx7OxEJPw" Variable="u_mHSCT_wGVHD" Value="0.9" Comment=""/>
      <Definition xmi:id="_E-FOfMj7EemqDMx7PwEJPw" Variable="p_INCIDENCE_GVHD" Value="0.4" Comment=""/>
      <Definition xmi:id="_E-FOfcj7EemqDMx7PwEJPw" Variable="c_HSCT_thereafter_chronicGVHD" Value="11001.142" Comment=""/>
      <Definition xmi:id="_E-FOfsj7EemqDMx7PwEJPw" Variable="c_HSCT_thereafter_acuteGVHD" Value="72912.6" Comment=""/>
      <Definition xmi:id="_E-FOf8j7EemqDMx7PwEJPw" Variable="Cmax" Value="1600" Comment=""/>
      <Definition xmi:id="_E-FOgMj7EemqDMx7PwEJPw" Variable="Cmin" Value="1000" Comment=""/>
      <Definition xmi:id="_E-FOgcj7EemqDMx7QvEJPw" Variable="c_IMATINIB400_MM3mo" Value="c_IMATINIB_per400*t_Cycle_TDM*365"/>
      <Definition xmi:id="_E-FOgsj7EemqDMx7QvEJPw" Variable="c_IMATINIB_high_TDM3mo" Value="c_IMATINIB_per400*(dose_IMATINIB_high/dose_IMATINIB_norm)*t_Cycle_TDM*365"/>
      <Definition xmi:id="_E-FOg8j7EemqDMx7QvEJPw" Variable="c_IMATINIB_high_MM3mo" Value="c_IMATINIB_per400*(dose_IMATINIB_high/dose_IMATINIB_norm)*t_Cycle_TDM*365"/>
      <Definition xmi:id="_E-FOhMj7EemqDMx7QvEJPw" Variable="kinet_Dose_Ctrough_Coeff" Value="DST_kinet_Dose_Ctrough_Coeff" Comment=""/>
      <Definition xmi:id="_E-FOhcj7EemqDMx7QvEJPw" Variable="kinet_Dose_Ctrough_Sigma" Value="kinet_Dose_Ctrough_Coeff*kinet_Sigma_to_Coeff" Comment=""/>
      <Definition xmi:id="_E-FOhsj7EemqDMx7RuEJPw" Variable="p_Cp_Met_TDM_norm" Value="1-1/2*(1+erf((Cmin-kinet_Dose_Ctrough_Coeff*400*p_ADHER_mpr_TDM)/(400*p_ADHER_mpr_TDM*kinet_Dose_Ctrough_Sigma*sqrt(2))))"/>
      <Definition xmi:id="_E-FOh8j7EemqDMx7RuEJPw" Variable="c_HSCT_INITIAL" Value="102654"/>
      <Definition xmi:id="_E-FOiMj7EemqDMx7RuEJPw" Variable="c_HSCT_GVHD" Value="(c_HSCT_thereafter_acuteGVHD+c_HSCT_thereafter_chronicGVHD)/2*p_INCIDENCE_GVHD*0.25"/>
      <Definition xmi:id="_E-FOicj7EemqDMx7RuEJPw" Variable="p_IMATINIB_intol_Cp_low" Value="0"/>
      <Definition xmi:id="_E-FOisj7EemqDMx7RuEJPw" Variable="p_Cp_Met_TDM_highforlowCp" Value="1-1/2*(1+erf((Cmin-kinet_Dose_Ctrough_Coeff*dose_IMATINIB_high*kinet_Low_vs_Norm_PKrate*p_ADHER_mpr_TDM)/(dose_IMATINIB_high*kinet_Low_vs_Norm_PKrate*p_ADHER_mpr_TDM*kinet_Dose_Ctrough_Sigma*sqrt(2))))"/>
      <Definition xmi:id="_E-FOi8j7EemqDMx7StEJPw" Variable="kinet_Low_vs_Norm_PKrate" Value="(kinet_Dose_Ctrough_Coeff*400+kinet_Dose_Ctrough_Sigma*400*probit((1/2*(1+erf((Cmin-kinet_Dose_Ctrough_Coeff*400)/(400*kinet_Dose_Ctrough_Sigma*sqrt(2)))))/2))/(kinet_Dose_Ctrough_Coeff*400)" Comment=""/>
      <Definition xmi:id="_E-FOjMj7EemqDMx7StEJPw" Variable="p_Cp_Met_MM_highforlowCp" Value="1-1/2*(1+erf((Cmin-kinet_Dose_Ctrough_Coeff*dose_IMATINIB_high*kinet_Low_vs_Norm_PKrate*p_ADHER_mpr_MM)/(dose_IMATINIB_high*kinet_Low_vs_Norm_PKrate*p_ADHER_mpr_MM*kinet_Dose_Ctrough_Sigma*sqrt(2))))"/>
      <Definition xmi:id="_E-FOjcj7EemqDMx7StEJPw" Variable="p_IMATINIB_intol_metCp_TDM_highaggr" Value="(1-1/2*(1+erf((Cmax-kinet_Dose_Ctrough_Coeff*p_ADHER_mpr_TDM*dose_IMATINIB_high)/(dose_IMATINIB_high*p_ADHER_mpr_TDM*kinet_Dose_Ctrough_Sigma*sqrt(2)))))/p_Cp_Met_TDM_highaggr*p_INTOLERANCE_over_Cmin_intol"/>
      <Definition xmi:id="_E-FOjsj7EemqDMx7StEJPw" Variable="p_IMATINIB_intol_metCp_TDM_highforlowCp" Value="(1-1/2*(1+erf((Cmax-kinet_Dose_Ctrough_Coeff*p_ADHER_mpr_TDM*dose_IMATINIB_high*kinet_Low_vs_Norm_PKrate)/(dose_IMATINIB_high*kinet_Low_vs_Norm_PKrate*p_ADHER_mpr_TDM*kinet_Dose_Ctrough_Sigma*sqrt(2)))))/p_Cp_Met_TDM_highforlowCp*p_INTOLERANCE_over_Cmin_intol" Comment=""/>
      <Definition xmi:id="_E-FOj8j7EemqDMx7StEJPw" Variable="p_IMATINIB_intol_Cp_above" Value="0.02"/>
      <Definition xmi:id="_E-FOkMj7EemqDMx7TsEJPw" Variable="p_IMATINIB_intol_Cp_good" Value="0"/>
      <Definition xmi:id="_E-FOkcj7EemqDMx7TsEJPw" Variable="p_INTOLERANCE_over_Cmin_intol" Value="0.02+DST_p_INTOLERANCE_over_Cmin_intol_0cntr" Comment=""/>
      <Definition xmi:id="_E-FOksj7EemqDMx7TsEJPw" Variable="kinet_Sigma_to_Coeff" Value="0.458925351/3.1213333333"/>
      <Definition xmi:id="_E-FOk8j7EemqDMx7TsEJPw" Variable="kinet_Ctrough_Response_Coeff" Value="0.0001077122" Comment=""/>
      <Definition xmi:id="_E-FOlMj7EemqDMx7TsEJPw" Variable="kinet_Ctrough_Response_Intercept" Value="0.5671592787" Comment=""/>
      <Definition xmi:id="_E-FOlcj7EemqDMx7UrEJPw" Variable="kinet_LowPK_midCtrough" Value="(kinet_Dose_Ctrough_Coeff*400+kinet_Dose_Ctrough_Sigma*400*probit((1/2*(1+erf((Cmin-kinet_Dose_Ctrough_Coeff*400)/(400*kinet_Dose_Ctrough_Sigma*sqrt(2)))))/2))" Comment=""/>
      <Definition xmi:id="_E-FOlsj7EemqDMx7UrEJPw" Variable="p_IMATINIB_rspnd_Cp_highforlowC" Value="if(p_IMATINIB_rspnd_Cp_equation_intercept+p_IMATINIB_rspnd_Cp_equation_Ctrough*(dose_IMATINIB_high*kinet_Dose_Ctrough_Coeff*kinet_Low_vs_Norm_PKrate)+ p_IMATINIB_rspnd_Cp_equation_cycle*(_Stage+1)+ p_IMATINIB_rspnd_Cp_equation_LNcycle*LN(_Stage+1)&#xD;&#xA;>1;1;if(p_IMATINIB_rspnd_Cp_equation_intercept+p_IMATINIB_rspnd_Cp_equation_Ctrough*(dose_IMATINIB_high*kinet_Dose_Ctrough_Coeff*kinet_Low_vs_Norm_PKrate)+ p_IMATINIB_rspnd_Cp_equation_cycle*(_stage+1)+ p_IMATINIB_rspnd_Cp_equation_LNcycle*ln(_stage+1)&lt;0;0;p_IMATINIB_rspnd_Cp_equation_intercept+p_IMATINIB_rspnd_Cp_equation_Ctrough*(dose_IMATINIB_high*kinet_Dose_Ctrough_Coeff*kinet_Low_vs_Norm_PKrate)+ p_IMATINIB_rspnd_Cp_equation_cycle*(_stage+1)+ p_IMATINIB_rspnd_Cp_equation_LNcycle*LN(_stage+1)))" Comment=""/>
      <Definition xmi:id="_E-FOl8j7EemqDMx7UrEJPw" Variable="p_IMATINIB_rspnd_Cp_aggr" Value="if(p_IMATINIB_rspnd_Cp_equation_intercept+p_IMATINIB_rspnd_Cp_equation_Ctrough*(kinet_Dose_Ctrough_Coeff*dose_IMATINIB_high)+ p_IMATINIB_rspnd_Cp_equation_cycle*(_Stage+1)+ p_IMATINIB_rspnd_Cp_equation_LNcycle*LN(_Stage+1)&#xD;&#xA;>1;1;if(p_IMATINIB_rspnd_Cp_equation_intercept+p_IMATINIB_rspnd_Cp_equation_Ctrough*(kinet_Dose_Ctrough_Coeff*dose_IMATINIB_high)+ p_IMATINIB_rspnd_Cp_equation_cycle*(_stage+1)+ p_IMATINIB_rspnd_Cp_equation_LNcycle*ln(_stage+1)&lt;0;0;p_IMATINIB_rspnd_Cp_equation_intercept+p_IMATINIB_rspnd_Cp_equation_Ctrough*(kinet_Dose_Ctrough_Coeff*dose_IMATINIB_high)+ p_IMATINIB_rspnd_Cp_equation_cycle*(_stage+1)+ p_IMATINIB_rspnd_Cp_equation_LNcycle*LN(_stage+1)))" Comment=""/>
      <Definition xmi:id="_E-FOmMj7EemqDMx7UrEJPw" Variable="decision_TxNoChange_initial_normDose" Value="0.5"/>
      <Definition xmi:id="_E-FOmcj7EemqDMx7UrEJPw" Variable="decision_TxNoChange_initial_highDose" Value="0"/>
      <Definition xmi:id="_E-FOmsj7EemqDMx7VqEJPw" Variable="p_ADHER_mpr_MM_initial" Value="0.866" Comment=""/>
      <Definition xmi:id="_E-FOm8j7EemqDMx7VqEJPw" Variable="z_MC" Value="0" Comment=""/>
      <Definition xmi:id="_E-FOnMj7EemqDMx7VqEJPw" Variable="p_ADHER_mpr_RATE_gapclose" Value="if(p_ADHER_mpr_RATE_gapclose_base+DST_p_ADHER_mpr_RATE_gapclose_0mean>1;1;p_ADHER_mpr_RATE_gapclose_base+DST_p_ADHER_mpr_RATE_gapclose_0mean)" Comment=""/>
      <Definition xmi:id="_E-FOncj7EemqDMx7VqEJPw" Variable="zzz_calculator" Value="1" Comment=""/>
      <Definition xmi:id="_E-FOnsj7EemqDMx7VqEJPw" Variable="p_IMATINIB_rspnd_Cp_equation_intercept" Value="0.3197096473+DST_p_IMATINIB_rspnd_Cp_equation_intercept_0mean"/>
      <Definition xmi:id="_E-FOn8j7EemqDMx7WpEJPw" Variable="p_IMATINIB_rspnd_Cp_equation_Ctrough" Value="0.0000930917+DST_p_IMATINIB_rspnd_Cp_equation_Ctrough_0mean"/>
      <Definition xmi:id="_E-FOoMj7EemqDMx7WpEJPw" Variable="p_IMATINIB_rspnd_Cp_equation_cycle" Value="-0.0089117929+DST_p_IMATINIB_rspnd_Cp_equation_cycle_0mean"/>
      <Definition xmi:id="_E-FOocj7EemqDMx7WpEJPw" Variable="p_IMATINIB_rspnd_Cp_equation_LNcycle" Value="0.2149334359+DST_p_IMATINIB_rspnd_Cp_equation_LNcycle_0mean"/>
      <Definition xmi:id="_E-FOosj7EemqDMx7WpEJPw" Variable="p_PROG_STAYIN_CP2TKI" Value="0.967" Comment=""/>
      <Definition xmi:id="_E-FOo8j7EemqDMx7WpEJPw" Variable="terminate_TDM_YR" Value="60" Comment=""/>
      <Definition xmi:id="_E-FOpMj7EemqDMx7XoEJPw" Variable="p_PROG_HSCT" Value="DST_p_PROG_HSCT" Comment=""/>
      <Definition xmi:id="_E-FOpcj7EemqDMx7XoEJPw" Variable="p_PRIMARY_HEMATOL_RESIST" Value="if(_stage=2;0.02+DST_p_PRIMARY_HEMATOL_RESIST_0cntr;0)" Comment=""/>
      <Definition xmi:id="_E-FOpsj7EemqDMx7XoEJPw" Variable="c_IMATINIB300_MM3mo" Value="c_IMATINIB_per400*3/4*t_Cycle_TDM*365"/>
      <Definition xmi:id="_E-FOp8j7EemqDMx7XoEJPw" Variable="c_IMATINIB300_TDM3mo" Value="c_IMATINIB_per400*3/4*t_Cycle_TDM*365"/>
      <Definition xmi:id="_E-FOqMj7EemqDMx7XoEJPw" Variable="C400_TDM" Value="kinet_Dose_Ctrough_Coeff*400*p_ADHER_mpr_TDM" Comment=""/>
      <Definition xmi:id="_E-FOqcj7EemqDMx7YnEJPw" Variable="C300_TDM" Value="kinet_Dose_Ctrough_Coeff*300*p_ADHER_mpr_TDM"/>
      <Definition xmi:id="_E-FOqsj7EemqDMx7YnEJPw" Variable="C600_TDM" Value="kinet_Dose_Ctrough_Coeff*600*p_ADHER_mpr_TDM" Comment=""/>
      <Definition xmi:id="_E-FOq8j7EemqDMx7YnEJPw" Variable="kinet_Ctrough_Tox_Coeff" Value="0.0000147853"/>
      <Definition xmi:id="_E-FOrMj7EemqDMx7YnEJPw" Variable="kinet_Ctrough_Tox_Intercept" Value="-0.013975000"/>
      <Definition xmi:id="_E-FOrcj7EemqDMx7YnEJPw" Variable="C300TOX_TDM" Value="if(C300_TDM*kinet_Ctrough_Tox_Coeff+kinet_Ctrough_Tox_Intercept&lt;0;0;C300_TDM*kinet_Ctrough_Tox_Coeff+kinet_Ctrough_Tox_Intercept)" Comment=""/>
      <Definition xmi:id="_E-FOrsj7EemqDMx7ZmEJPw" Variable="C400TOX_TDM" Value="if(C400_TDM*kinet_Ctrough_Tox_Coeff+kinet_Ctrough_Tox_Intercept&lt;0;0;C400_TDM*kinet_Ctrough_Tox_Coeff+kinet_Ctrough_Tox_Intercept)" Comment=""/>
      <Definition xmi:id="_E-FOr8j7EemqDMx7ZmEJPw" Variable="C600TOX_TDM" Value="if(C600_TDM*kinet_Ctrough_Tox_Coeff+kinet_Ctrough_Tox_Intercept&lt;0;0;C600_TDM*kinet_Ctrough_Tox_Coeff+kinet_Ctrough_Tox_Intercept)" Comment=""/>
      <Definition xmi:id="_E-FOsMj7EemqDMx7ZmEJPw" Variable="C300_MM" Value="kinet_Dose_Ctrough_Coeff*300*p_ADHER_mpr_MM"/>
      <Definition xmi:id="_E-FOscj7EemqDMx7ZmEJPw" Variable="C300TOX_MM" Value="if(C300_MM*kinet_Ctrough_Tox_Coeff+kinet_Ctrough_Tox_Intercept&lt;0;0;C300_MM*kinet_Ctrough_Tox_Coeff+kinet_Ctrough_Tox_Intercept)"/>
      <Definition xmi:id="_E-FOssj7EemqDMx7ZmEJPw" Variable="C400_MM" Value="kinet_Dose_Ctrough_Coeff*400*p_ADHER_mpr_MM"/>
      <Definition xmi:id="_E-FOs8j7EemqDMx7alEJPw" Variable="C400TOX_MM" Value="if(C400_MM*kinet_Ctrough_Tox_Coeff+kinet_Ctrough_Tox_Intercept&lt;0;0;C400_MM*kinet_Ctrough_Tox_Coeff+kinet_Ctrough_Tox_Intercept)"/>
      <Definition xmi:id="_E-FOtMj7EemqDMx7alEJPw" Variable="C600_MM" Value="kinet_Dose_Ctrough_Coeff*600*p_ADHER_mpr_MM"/>
      <Definition xmi:id="_E-FOtcj7EemqDMx7alEJPw" Variable="C600TOX_MM" Value="if(C600_MM*kinet_Ctrough_Tox_Coeff+kinet_Ctrough_Tox_Intercept&lt;0;0;C600_MM*kinet_Ctrough_Tox_Coeff+kinet_Ctrough_Tox_Intercept)"/>
      <Definition xmi:id="_E-FOtsj7EemqDMx7alEJPw" Variable="decision_STAY_ifNORESPONSE" Value="0.5"/>
      <Definition xmi:id="_E-FOt8j7EemqDMx7alEJPw" Variable="p_ADHER_mpr_RATE_gapclose_base" Value="0.634318*0"/>
      <Definition xmi:id="_E-FOuMj7EemqDMx7bkEJPw" Variable="c_Drug_3TKI_Ponatinb" Value="16561.00*3"/>
      <Definition xmi:id="_E-FOucj7EemqDMx7bkEJPw" Variable="p_PROG_STAYIN_CP3TKI" Value="0.946" Comment=""/>
      <Definition xmi:id="_E-FOusj7EemqDMx7bkEJPw" Variable="p_PROG_CP3TKI_to_AP" Value="1-p_PROG_STAYIN_CP3TKI"/>
      <Definition xmi:id="_E-FOu8j7EemqDMx7bkEJPw" Variable="c_Drug_INVESTIGATE" Value="0" Comment=""/>
      <Definition xmi:id="_E-FOvMj7EemqDMx7bkEJPw" Variable="z_BLAST_3GTKI_INVESTIGATE_switch" Value="1"/>
      <Node xmi:id="_E-FOvcj7EemqDMx7cjEJPw" NameID="Node9" Label="Imatinib + MM + TDM: CML" NodeType="MarkovNode">
        <Prob xmi:id="_E-FOvsj7EemqDMx7cjEJPw" Value="p_ADHER_pdc80_TDM_YR"/>
        <Node xmi:id="_E-FOv8j7EemqDMx7cjEJPw" NameID="Node25" Label="IM 400" NodeType="ChanceNode">
          <Prob xmi:id="_E-FOwMj7EemqDMx7cjEJPw" Value="1"/>
          <MarkovData xsi:type="tree:MarkovNonAbsorbingStateData" xmi:id="_E-FOwcj7EemqDMx7cjEJPw">
            <Modification xmi:id="_E-FOwsj7EemqDMx7diEJPw" Tracker="trk_STATE" Value="1"/>
            <StateReward xmi:id="_E-FOw8j7EemqDMx7diEJPw" Set="1">
              <Init xmi:id="_E-FOxMj7EemqDMx7diEJPw" Value="((c_CP+c_IMATINIB400_TDM3mo)*1/2)/((1+d_DISCOUNTperCycle)^_stage)"/>
              <Incr xmi:id="_E-FOxcj7EemqDMx7diEJPw" Value="(c_CP+c_TDMonMM+c_IMATINIB400_TDM3mo)/((1+d_DISCOUNTperCycle)^_stage)"/>
              <Final xmi:id="_E-FOxsj7EemqDMx7diEJPw" Value="((c_CP+c_TDMonMM+c_IMATINIB400_TDM3mo)*1/2)/((1+d_DISCOUNTperCycle)^_stage)"/>
            </StateReward>
            <StateReward xmi:id="_E-FOx8j7EemqDMx7ehEJPw" Set="2">
              <Init xmi:id="_E-FOyMj7EemqDMx7ehEJPw" Value="((u_CP*t_Cycle_TDM*z_QALY_to_LY_switch+t_Cycle_TDM*(1-z_QALY_to_LY_switch))*1/2)/((1+d_DISCOUNTperCycle)^_stage)"/>
              <Incr xmi:id="_E-FOycj7EemqDMx7ehEJPw" Value="(u_CP*t_Cycle_TDM*z_QALY_to_LY_switch+t_Cycle_TDM*(1-z_QALY_to_LY_switch))/((1+d_DISCOUNTperCycle)^_stage)"/>
              <Final xmi:id="_E-FOysj7EemqDMx7ehEJPw" Value="((u_CP*t_Cycle_TDM*z_QALY_to_LY_switch+t_Cycle_TDM*(1-z_QALY_to_LY_switch))*1/2)/((1+d_DISCOUNTperCycle)^_stage)"/>
            </StateReward>
            <StateReward xmi:id="_E-FOy8j7EemqDMx7ehEJPw" Set="3">
              <Init xmi:id="_E-FOzMj7EemqDMx7fgEJPw" Value="0"/>
              <Incr xmi:id="_E-FOzcj7EemqDMx7fgEJPw" Value="t_Cycle_TDM"/>
              <Final xmi:id="_E-FOzsj7EemqDMx7fgEJPw" Value="t_Cycle_TDM"/>
            </StateReward>
          </MarkovData>
          <Node xmi:id="_E-FOz8j7EemqDMx7fgEJPw" NameID="Node487" Label="Primary Hematologic  Resistance" NodeType="TerminalNode" Node="">
            <Prob xmi:id="_E-FO0Mj7EemqDMx7fgEJPw" Value="p_PRIMARY_HEMATOL_RESIST"/>
            <MarkovData xsi:type="tree:MarkovJumpTransitionData" xmi:id="_E-FO0cj7EemqDMx7gfEJPw" MarkovJumpState="2GTKI"/>
          </Node>
          <Node xmi:id="_E-FO0sj7EemqDMx7gfEJPw" NameID="Node714" Label="No Primary Hematolobic Resistance" NodeType="ChanceNode">
            <Prob xmi:id="_E-FO08j7EemqDMx7gfEJPw" Value="#"/>
            <MarkovData xsi:type="tree:MarkovTransitionData" xmi:id="_E-FO1Mj7EemqDMx7gfEJPw"/>
            <Node xmi:id="_E-FO1cj7EemqDMx7gfEJPw" NameID="Node910" Label="Tolerant" NodeType="ChanceNode">
              <Prob xmi:id="_E-FO1sj7EemqDMx7heEJPw" Value="#"/>
              <MarkovData xsi:type="tree:MarkovTransitionData" xmi:id="_E-FO18j7EemqDMx7heEJPw"/>
              <Node xmi:id="_E-FO2Mj7EemqDMx7heEJPw" NameID="Node911" Label="Response" NodeType="ChanceNode">
                <Prob xmi:id="_E-FO2cj7EemqDMx7heEJPw" Value="if(p_IMATINIB_rspnd_Cp_equation_intercept+p_IMATINIB_rspnd_Cp_equation_Ctrough*C400_TDM+ p_IMATINIB_rspnd_Cp_equation_cycle*(_Stage+1)+ p_IMATINIB_rspnd_Cp_equation_LNcycle*LN(_Stage+1)>1;1;if(p_IMATINIB_rspnd_Cp_equation_intercept+p_IMATINIB_rspnd_Cp_equation_Ctrough*C400_TDM+ p_IMATINIB_rspnd_Cp_equation_cycle*(_Stage+1)+ p_IMATINIB_rspnd_Cp_equation_LNcycle*LN(_Stage+1)&lt;0;0;p_IMATINIB_rspnd_Cp_equation_intercept+p_IMATINIB_rspnd_Cp_equation_Ctrough*C400_TDM+ p_IMATINIB_rspnd_Cp_equation_cycle*(_Stage+1)+ p_IMATINIB_rspnd_Cp_equation_LNcycle*LN(_Stage+1)))"/>
                <MarkovData xsi:type="tree:MarkovTransitionData" xmi:id="_E-FO2sj7EemqDMx7heEJPw"/>
                <Node xmi:id="_E-FO28j7EemqDMx7idEJPw" NameID="Node912" Label="Survive" NodeType="ChanceNode">
                  <Prob xmi:id="_E-FO3Mj7EemqDMx7idEJPw" Value="p_SURVIVE_if_IMATINIB_rsp"/>
                  <MarkovData xsi:type="tree:MarkovTransitionData" xmi:id="_E-FO3cj7EemqDMx7idEJPw"/>
                  <Node xmi:id="_E-FO3sj7EemqDMx7idEJPw" NameID="Node913" Label="No Progress" NodeType="TerminalNode" Node="">
                    <Prob xmi:id="_E-FO38j7EemqDMx7idEJPw" Value="#"/>
                    <MarkovData xsi:type="tree:MarkovJumpTransitionData" xmi:id="_E-FO4Mj7EemqDMx7jcEJPw" MarkovJumpState="IM 400"/>
                  </Node>
                  <Node xmi:id="_E-FO4cj7EemqDMx7jcEJPw" NameID="Node914" Label="Progress" NodeType="TerminalNode">
                    <Prob xmi:id="_E-FO4sj7EemqDMx7jcEJPw" Value="p_PROG_CPtoAP_if_IMATINIB_rsp"/>
                    <MarkovData xsi:type="tree:MarkovJumpTransitionData" xmi:id="_E-FO48j7EemqDMx7jcEJPw" MarkovJumpState="Accel Phase"/>
                  </Node>
                </Node>
                <Node xmi:id="_E-FO5Mj7EemqDMx7jcEJPw" NameID="Node915" Label="Death" NodeType="TerminalNode">
                  <Prob xmi:id="_E-FO5cj7EemqDMx7kbEJPw" Value="#"/>
                  <MarkovData xsi:type="tree:MarkovJumpTransitionData" xmi:id="_E-FO5sj7EemqDMx7kbEJPw" MarkovJumpState="Death"/>
                </Node>
              </Node>
              <Node xmi:id="_E-FO58j7EemqDMx7kbEJPw" NameID="Node916" Label="No Response" NodeType="ChanceNode">
                <Prob xmi:id="_E-FO6Mj7EemqDMx7kbEJPw" Value="#"/>
                <MarkovData xsi:type="tree:MarkovTransitionData" xmi:id="_E-FO6cj7EemqDMx7kbEJPw"/>
                <Node xmi:id="_E-FO6sj7EemqDMx7laEJPw" NameID="Node917" Label="Survive" NodeType="ChanceNode">
                  <Prob xmi:id="_E-FO68j7EemqDMx7laEJPw" Value="p_SURVIVE_if_IMATINIB_nrsp"/>
                  <MarkovData xsi:type="tree:MarkovTransitionData" xmi:id="_E-FO7Mj7EemqDMx7laEJPw"/>
                  <Node xmi:id="_E-FO7cj7EemqDMx7laEJPw" NameID="Node918" Label="No Progress" NodeType="ChanceNode">
                    <Prob xmi:id="_E-FO7sj7EemqDMx7laEJPw" Value="#"/>
                    <MarkovData xsi:type="tree:MarkovTransitionData" xmi:id="_E-FO78j7EemqDMx7mZEJPw"/>
                    <Node xmi:id="_E-FO8Mj7EemqDMx7mZEJPw" NameID="Node919" Label="TxIntens" NodeType="ChanceNode">
                      <Prob xmi:id="_E-FO8cj7EemqDMx7mZEJPw" Value="#"/>
                      <MarkovData xsi:type="tree:MarkovTransitionData" xmi:id="_E-FO8sj7EemqDMx7mZEJPw"/>
                      <Node xmi:id="_E-FO88j7EemqDMx7mZEJPw" NameID="Node920" Label="Tx Switch" NodeType="TerminalNode">
                        <Prob xmi:id="_E-FO9Mj7EemqDMx7nYEJPw" Value="#"/>
                        <MarkovData xsi:type="tree:MarkovJumpTransitionData" xmi:id="_E-FO9cj7EemqDMx7nYEJPw" MarkovJumpState="2GTKI"/>
                      </Node>
                      <Node xmi:id="_E-FO9sj7EemqDMx7nYEJPw" NameID="Node921" Label="Dose Escalation" NodeType="TerminalNode" Node="">
                        <Prob xmi:id="_E-FO98j7EemqDMx7nYEJPw" Value="if(C400_TDM&lt;Cmin;1;if(C400_TDM&lt;Cmax;0.5;0))"/>
                        <MarkovData xsi:type="tree:MarkovJumpTransitionData" xmi:id="_E-FO-Mj7EemqDMx7nYEJPw" MarkovJumpState="IM 600"/>
                      </Node>
                    </Node>
                    <Node xmi:id="_E-FO-cj7EemqDMx7oXEJPw" NameID="Node922" Label="Stay" NodeType="TerminalNode">
                      <Prob xmi:id="_E-FO-sj7EemqDMx7oXEJPw" Value="if(_stage&lt;4;1;decision_STAY_ifNORESPONSE)"/>
                      <MarkovData xsi:type="tree:MarkovJumpTransitionData" xmi:id="_E-FO-8j7EemqDMx7oXEJPw" MarkovJumpState="IM 400"/>
                    </Node>
                  </Node>
                  <Node xmi:id="_E-FO_Mj7EemqDMx7oXEJPw" NameID="Node923" Label="Progress" NodeType="TerminalNode">
                    <Prob xmi:id="_E-FO_cj7EemqDMx7oXEJPw" Value="p_PROG_CPtoAP_if_IMATINIB_nrsp"/>
                    <MarkovData xsi:type="tree:MarkovJumpTransitionData" xmi:id="_E-FO_sj7EemqDMx7pWEJPw" MarkovJumpState="Accel Phase"/>
                  </Node>
                </Node>
                <Node xmi:id="_E-FO_8j7EemqDMx7pWEJPw" NameID="Node924" Label="Death" NodeType="TerminalNode">
                  <Prob xmi:id="_E-FPAMj7EemqDMx7pWEJPw" Value="#"/>
                  <MarkovData xsi:type="tree:MarkovJumpTransitionData" xmi:id="_E-FPAcj7EemqDMx7pWEJPw" MarkovJumpState="Death"/>
                </Node>
              </Node>
            </Node>
            <Node xmi:id="_E-FPAsj7EemqDMx7pWEJPw" NameID="Node925" Label="C400TOX" NodeType="ChanceNode">
              <Prob xmi:id="_E-FPA8j7EemqDMx7qVEJPw" Value="C400TOX_TDM"/>
              <MarkovData xsi:type="tree:MarkovTransitionData" xmi:id="_E-FPBMj7EemqDMx7qVEJPw">
                <Modification xmi:id="_E-FPBcj7EemqDMx7qVEJPw" Tracker="TRACK_intolerant" Value="TRACK_intolerant+1"/>
              </MarkovData>
              <Node xmi:id="_E-FPBsj7EemqDMx7qVEJPw" NameID="Node926" Label="Survive" NodeType="ChanceNode">
                <Prob xmi:id="_E-FPB8j7EemqDMx7qVEJPw" Value="p_SURVIVE_if_IMATINIB_intol"/>
                <MarkovData xsi:type="tree:MarkovTransitionData" xmi:id="_E-FPCMj7EemqDMx7rUEJPw"/>
                <Node xmi:id="_E-FPCcj7EemqDMx7rUEJPw" NameID="Node927" Label="No Progress" NodeType="ChanceNode">
                  <Prob xmi:id="_E-FPCsj7EemqDMx7rUEJPw" Value="#"/>
                  <MarkovData xsi:type="tree:MarkovTransitionData" xmi:id="_E-FPC8j7EemqDMx7rUEJPw"/>
                  <Node xmi:id="_E-FPDMj7EemqDMx7rUEJPw" NameID="Node928" Label="Switch" NodeType="TerminalNode">
                    <Prob xmi:id="_E-FPDcj7EemqDMx7sTEJPw" Value="#"/>
                    <MarkovData xsi:type="tree:MarkovJumpTransitionData" xmi:id="_E-FPDsj7EemqDMx7sTEJPw" MarkovJumpState="2GTKI"/>
                  </Node>
                  <Node xmi:id="_E-FPD8j7EemqDMx7sTEJPw" NameID="Node929" Label="DoseDecline" NodeType="TerminalNode">
                    <Prob xmi:id="_E-FPEMj7EemqDMx7sTEJPw" Value="if(C400_TDM>Cmax;1;0)"/>
                    <MarkovData xsi:type="tree:MarkovJumpTransitionData" xmi:id="_E-FPEcj7EemqDMx7sTEJPw" MarkovJumpState="IM 300"/>
                  </Node>
                </Node>
                <Node xmi:id="_E-FPEsj7EemqDMx7tSEJPw" NameID="Node930" Label="Progress" NodeType="TerminalNode">
                  <Prob xmi:id="_E-FPE8j7EemqDMx7tSEJPw" Value="p_PROG_CPtoAP_if_IMATINIB_nrsp"/>
                  <MarkovData xsi:type="tree:MarkovJumpTransitionData" xmi:id="_E-FPFMj7EemqDMx7tSEJPw" MarkovJumpState="Accel Phase"/>
                </Node>
              </Node>
              <Node xmi:id="_E-FPFcj7EemqDMx7tSEJPw" NameID="Node931" Label="Death" NodeType="TerminalNode">
                <Prob xmi:id="_E-FPFsj7EemqDMx7tSEJPw" Value="#"/>
                <MarkovData xsi:type="tree:MarkovJumpTransitionData" xmi:id="_E-FPF8j7EemqDMx7uREJPw" MarkovJumpState="Death"/>
              </Node>
            </Node>
          </Node>
        </Node>
        <Node xmi:id="_E-FPGMj7EemqDMx7uREJPw" NameID="Node230" Label="IM 600" NodeType="ChanceNode">
          <Prob xmi:id="_E-FPGcj7EemqDMx7uREJPw" Value="0"/>
          <MarkovData xsi:type="tree:MarkovNonAbsorbingStateData" xmi:id="_E-FPGsj7EemqDMx7uREJPw">
            <Modification xmi:id="_E-FPG8j7EemqDMx7uREJPw" Tracker="trk_STATE" Value="2"/>
            <StateReward xmi:id="_E-FPHMj7EemqDMx7vQEJPw" Set="1">
              <Init xmi:id="_E-FPHcj7EemqDMx7vQEJPw" Value="((c_CP+c_MM+c_IMATINIB_high_TDM3mo)*1/2)/((1+d_DISCOUNTperCycle)^_stage)"/>
              <Incr xmi:id="_E-FPHsj7EemqDMx7vQEJPw" Value="(c_CP+c_MM+c_IMATINIB_high_TDM3mo)/((1+d_DISCOUNTperCycle)^_stage)"/>
              <Final xmi:id="_E-FPH8j7EemqDMx7vQEJPw" Value="((c_CP+c_MM+c_IMATINIB_high_TDM3mo)*1/2)/((1+d_DISCOUNTperCycle)^_stage)"/>
            </StateReward>
            <StateReward xmi:id="_E-FPIMj7EemqDMx7vQEJPw" Set="2">
              <Init xmi:id="_E-FPIcj7EemqDMx7wPEJPw" Value="((u_CP*t_Cycle_TDM*z_QALY_to_LY_switch+t_Cycle_TDM*(1-z_QALY_to_LY_switch))*1/2)/((1+d_DISCOUNTperCycle)^_stage)"/>
              <Incr xmi:id="_E-FPIsj7EemqDMx7wPEJPw" Value="(u_CP*t_Cycle_TDM*z_QALY_to_LY_switch+t_Cycle_TDM*(1-z_QALY_to_LY_switch))/((1+d_DISCOUNTperCycle)^_stage)"/>
              <Final xmi:id="_E-FPI8j7EemqDMx7wPEJPw" Value="((u_CP*t_Cycle_TDM*z_QALY_to_LY_switch+t_Cycle_TDM*(1-z_QALY_to_LY_switch))*1/2)/((1+d_DISCOUNTperCycle)^_stage)"/>
            </StateReward>
            <StateReward xmi:id="_E-FPJMj7EemqDMx7wPEJPw" Set="3">
              <Init xmi:id="_E-FPJcj7EemqDMx7wPEJPw" Value="0"/>
              <Incr xmi:id="_E-FPJsj7EemqDMx7xOEJPw" Value="t_Cycle_TDM"/>
              <Final xmi:id="_E-FPJ8j7EemqDMx7xOEJPw" Value="t_Cycle_TDM"/>
            </StateReward>
          </MarkovData>
          <Node xmi:id="_E-FPKMj7EemqDMx7xOEJPw" NameID="Node932" Label="Tolerant" NodeType="ChanceNode">
            <Prob xmi:id="_E-FPKcj7EemqDMx7xOEJPw" Value="#"/>
            <MarkovData xsi:type="tree:MarkovTransitionData" xmi:id="_E-FPKsj7EemqDMx7xOEJPw"/>
            <Node xmi:id="_E-FPK8j7EemqDMx7yNEJPw" NameID="Node933" Label="Response" NodeType="ChanceNode">
              <Prob xmi:id="_E-FPLMj7EemqDMx7yNEJPw" Value="if(p_IMATINIB_rspnd_Cp_equation_intercept+p_IMATINIB_rspnd_Cp_equation_Ctrough*C600_TDM+ p_IMATINIB_rspnd_Cp_equation_cycle*(_Stage+1)+ p_IMATINIB_rspnd_Cp_equation_LNcycle*LN(_Stage+1)>1;1;if(p_IMATINIB_rspnd_Cp_equation_intercept+p_IMATINIB_rspnd_Cp_equation_Ctrough*C600_TDM+ p_IMATINIB_rspnd_Cp_equation_cycle*(_Stage+1)+ p_IMATINIB_rspnd_Cp_equation_LNcycle*LN(_Stage+1)&lt;0;0;p_IMATINIB_rspnd_Cp_equation_intercept+p_IMATINIB_rspnd_Cp_equation_Ctrough*C600_TDM+ p_IMATINIB_rspnd_Cp_equation_cycle*(_Stage+1)+ p_IMATINIB_rspnd_Cp_equation_LNcycle*LN(_Stage+1)))"/>
              <MarkovData xsi:type="tree:MarkovTransitionData" xmi:id="_E-FPLcj7EemqDMx7yNEJPw"/>
              <Node xmi:id="_E-FPLsj7EemqDMx7yNEJPw" NameID="Node934" Label="Survive" NodeType="ChanceNode">
                <Prob xmi:id="_E-FPL8j7EemqDMx7yNEJPw" Value="p_SURVIVE_if_IMATINIB_rsp"/>
                <MarkovData xsi:type="tree:MarkovTransitionData" xmi:id="_E-FPMMj7EemqDMx7zMEJPw"/>
                <Node xmi:id="_E-FPMcj7EemqDMx7zMEJPw" NameID="Node935" Label="No Progress" NodeType="TerminalNode" Node="">
                  <Prob xmi:id="_E-FPMsj7EemqDMx7zMEJPw" Value="#"/>
                  <MarkovData xsi:type="tree:MarkovJumpTransitionData" xmi:id="_E-FPM8j7EemqDMx7zMEJPw" MarkovJumpState="IM 600"/>
                </Node>
                <Node xmi:id="_E-FPNMj7EemqDMx7zMEJPw" NameID="Node936" Label="Progress" NodeType="TerminalNode">
                  <Prob xmi:id="_E-FPNcj7EemqDMx70LEJPw" Value="p_PROG_CPtoAP_if_IMATINIB_rsp"/>
                  <MarkovData xsi:type="tree:MarkovJumpTransitionData" xmi:id="_E-FPNsj7EemqDMx70LEJPw" MarkovJumpState="Accel Phase"/>
                </Node>
              </Node>
              <Node xmi:id="_E-FPN8j7EemqDMx70LEJPw" NameID="Node937" Label="Death" NodeType="TerminalNode">
                <Prob xmi:id="_E-FPOMj7EemqDMx70LEJPw" Value="#"/>
                <MarkovData xsi:type="tree:MarkovJumpTransitionData" xmi:id="_E-FPOcj7EemqDMx70LEJPw" MarkovJumpState="Death"/>
              </Node>
            </Node>
            <Node xmi:id="_E-FPOsj7EemqDMx71KEJPw" NameID="Node938" Label="No Response" NodeType="ChanceNode">
              <Prob xmi:id="_E-FPO8j7EemqDMx71KEJPw" Value="#"/>
              <MarkovData xsi:type="tree:MarkovTransitionData" xmi:id="_E-FPPMj7EemqDMx71KEJPw"/>
              <Node xmi:id="_E-FPPcj7EemqDMx71KEJPw" NameID="Node939" Label="Survive" NodeType="ChanceNode">
                <Prob xmi:id="_E-FPPsj7EemqDMx71KEJPw" Value="p_SURVIVE_if_IMATINIB_nrsp"/>
                <MarkovData xsi:type="tree:MarkovTransitionData" xmi:id="_E-FPP8j7EemqDMx72JEJPw"/>
                <Node xmi:id="_E-FPQMj7EemqDMx72JEJPw" NameID="Node940" Label="No Progress" NodeType="ChanceNode">
                  <Prob xmi:id="_E-FPQcj7EemqDMx72JEJPw" Value="#"/>
                  <MarkovData xsi:type="tree:MarkovTransitionData" xmi:id="_E-FPQsj7EemqDMx72JEJPw"/>
                  <Node xmi:id="_E-FPQ8j7EemqDMx72JEJPw" NameID="Node942" Label="Tx Switch" NodeType="TerminalNode">
                    <Prob xmi:id="_E-FPRMj7EemqDMx73IEJPw" Value="#"/>
                    <MarkovData xsi:type="tree:MarkovJumpTransitionData" xmi:id="_E-FPRcj7EemqDMx73IEJPw" MarkovJumpState="2GTKI"/>
                  </Node>
                  <Node xmi:id="_E-FPRsj7EemqDMx73IEJPw" NameID="Node944" Label="Stay" NodeType="TerminalNode">
                    <Prob xmi:id="_E-FPR8j7EemqDMx73IEJPw" Value="if(_stage&lt;4;1;0)"/>
                    <MarkovData xsi:type="tree:MarkovJumpTransitionData" xmi:id="_E-FPSMj7EemqDMx73IEJPw" MarkovJumpState="IM 600"/>
                  </Node>
                </Node>
                <Node xmi:id="_E-FPScj7EemqDMx74HEJPw" NameID="Node945" Label="Progress" NodeType="TerminalNode">
                  <Prob xmi:id="_E-FPSsj7EemqDMx74HEJPw" Value="p_PROG_CPtoAP_if_IMATINIB_nrsp"/>
                  <MarkovData xsi:type="tree:MarkovJumpTransitionData" xmi:id="_E-FPS8j7EemqDMx74HEJPw" MarkovJumpState="Accel Phase"/>
                </Node>
              </Node>
              <Node xmi:id="_E-FPTMj7EemqDMx74HEJPw" NameID="Node946" Label="Death" NodeType="TerminalNode">
                <Prob xmi:id="_E-FPTcj7EemqDMx74HEJPw" Value="#"/>
                <MarkovData xsi:type="tree:MarkovJumpTransitionData" xmi:id="_E-FPTsj7EemqDMx75GEJPw" MarkovJumpState="Death"/>
              </Node>
            </Node>
          </Node>
          <Node xmi:id="_E-FPT8j7EemqDMx75GEJPw" NameID="Node947" Label="C600TOX" NodeType="ChanceNode">
            <Prob xmi:id="_E-FPUMj7EemqDMx75GEJPw" Value="C600TOX_TDM"/>
            <MarkovData xsi:type="tree:MarkovTransitionData" xmi:id="_E-FPUcj7EemqDMx75GEJPw">
              <Modification xmi:id="_E-FPUsj7EemqDMx75GEJPw" Tracker="TRACK_intolerant" Value="TRACK_intolerant+1"/>
            </MarkovData>
            <Node xmi:id="_E-FPU8j7EemqDMx76FEJPw" NameID="Node948" Label="Survive" NodeType="ChanceNode">
              <Prob xmi:id="_E-FPVMj7EemqDMx76FEJPw" Value="p_SURVIVE_if_IMATINIB_intol"/>
              <MarkovData xsi:type="tree:MarkovTransitionData" xmi:id="_E-FPVcj7EemqDMx76FEJPw"/>
              <Node xmi:id="_E-FPVsj7EemqDMx76FEJPw" NameID="Node950" Label="No Progress" NodeType="TerminalNode">
                <Prob xmi:id="_E-FPV8j7EemqDMx76FEJPw" Value="#"/>
                <MarkovData xsi:type="tree:MarkovJumpTransitionData" xmi:id="_E-FPWMj7EemqDMx77EEJPw" MarkovJumpState="2GTKI"/>
              </Node>
              <Node xmi:id="_E-FPWcj7EemqDMx77EEJPw" NameID="Node952" Label="Progress" NodeType="TerminalNode">
                <Prob xmi:id="_E-FPWsj7EemqDMx77EEJPw" Value="p_PROG_CPtoAP_if_IMATINIB_nrsp"/>
                <MarkovData xsi:type="tree:MarkovJumpTransitionData" xmi:id="_E-FPW8j7EemqDMx77EEJPw" MarkovJumpState="Accel Phase"/>
              </Node>
            </Node>
            <Node xmi:id="_E-FPXMj7EemqDMx77EEJPw" NameID="Node953" Label="Death" NodeType="TerminalNode">
              <Prob xmi:id="_E-FPXcj7EemqDMx78DEJPw" Value="#"/>
              <MarkovData xsi:type="tree:MarkovJumpTransitionData" xmi:id="_E-FPXsj7EemqDMx78DEJPw" MarkovJumpState="Death"/>
            </Node>
          </Node>
        </Node>
        <Node xmi:id="_E-FPX8j7EemqDMx78DEJPw" NameID="Node845" Label="IM 300" NodeType="ChanceNode">
          <Prob xmi:id="_E-FPYMj7EemqDMx78DEJPw" Value="0"/>
          <MarkovData xsi:type="tree:MarkovNonAbsorbingStateData" xmi:id="_E-FPYcj7EemqDMx78DEJPw">
            <Modification xmi:id="_E-FPYsj7EemqDMx79CEJPw" Tracker="trk_STATE" Value="3"/>
            <StateReward xmi:id="_E-FPY8j7EemqDMx79CEJPw" Set="1">
              <Init xmi:id="_E-FPZMj7EemqDMx79CEJPw" Value="((c_CP+c_MM+c_IMATINIB300_MM3mo)*1/2)/((1+d_DISCOUNTperCycle)^_stage)"/>
              <Incr xmi:id="_E-FPZcj7EemqDMx79CEJPw" Value="(c_CP+c_MM+c_IMATINIB300_MM3mo)/((1+d_DISCOUNTperCycle)^_stage)"/>
              <Final xmi:id="_E-FPZsj7EemqDMx79CEJPw" Value="((c_CP+c_MM+c_IMATINIB300_MM3mo)*1/2)/((1+d_DISCOUNTperCycle)^_stage)"/>
            </StateReward>
            <StateReward xmi:id="_E-FPZ8j7EemqDMx7-BEJPw" Set="2">
              <Init xmi:id="_E-FPaMj7EemqDMx7-BEJPw" Value="((u_CP*t_Cycle_TDM*z_QALY_to_LY_switch+t_Cycle_TDM*(1-z_QALY_to_LY_switch))*1/2)/((1+d_DISCOUNTperCycle)^_stage)"/>
              <Incr xmi:id="_E-FPacj7EemqDMx7-BEJPw" Value="((u_CP*t_Cycle_TDM*z_QALY_to_LY_switch+t_Cycle_TDM*(1-z_QALY_to_LY_switch)))/((1+d_DISCOUNTperCycle)^_stage)"/>
              <Final xmi:id="_E-FPasj7EemqDMx7-BEJPw" Value="((u_CP*t_Cycle_TDM*z_QALY_to_LY_switch+t_Cycle_TDM*(1-z_QALY_to_LY_switch))*1/2)/((1+d_DISCOUNTperCycle)^_stage)"/>
            </StateReward>
          </MarkovData>
          <Node xmi:id="_E-FPa8j7EemqDMx7-BEJPw" NameID="Node847" Label="Tolerant" NodeType="ChanceNode">
            <Prob xmi:id="_E-FPbMj7EemqDMx7_AEJPw" Value="#"/>
            <MarkovData xsi:type="tree:MarkovTransitionData" xmi:id="_E-FPbcj7EemqDMx7_AEJPw"/>
            <Node xmi:id="_E-FPbsj7EemqDMx7_AEJPw" NameID="Node848" Label="Response" NodeType="ChanceNode">
              <Prob xmi:id="_E-FPb8j7EemqDMx7_AEJPw" Value="if(p_IMATINIB_rspnd_Cp_equation_intercept+p_IMATINIB_rspnd_Cp_equation_Ctrough*C300_TDM+ p_IMATINIB_rspnd_Cp_equation_cycle*(_Stage+1)+ p_IMATINIB_rspnd_Cp_equation_LNcycle*LN(_Stage+1)>1;1;if(p_IMATINIB_rspnd_Cp_equation_intercept+p_IMATINIB_rspnd_Cp_equation_Ctrough*C300_TDM+ p_IMATINIB_rspnd_Cp_equation_cycle*(_Stage+1)+ p_IMATINIB_rspnd_Cp_equation_LNcycle*LN(_Stage+1)&lt;0;0;p_IMATINIB_rspnd_Cp_equation_intercept+p_IMATINIB_rspnd_Cp_equation_Ctrough*C300_TDM+ p_IMATINIB_rspnd_Cp_equation_cycle*(_Stage+1)+ p_IMATINIB_rspnd_Cp_equation_LNcycle*LN(_Stage+1)))"/>
              <MarkovData xsi:type="tree:MarkovTransitionData" xmi:id="_E-FPcMj7EemqDMx7_AEJPw"/>
              <Node xmi:id="_E-FPccj7EemqDMx7A_EJPw" NameID="Node849" Label="Survive" NodeType="ChanceNode">
                <Prob xmi:id="_E-FPcsj7EemqDMx7A_EJPw" Value="p_SURVIVE_if_IMATINIB_rsp"/>
                <MarkovData xsi:type="tree:MarkovTransitionData" xmi:id="_E-FPc8j7EemqDMx7A_EJPw"/>
                <Node xmi:id="_E-FPdMj7EemqDMx7A_EJPw" NameID="Node850" Label="No Progress" NodeType="TerminalNode" Node="">
                  <Prob xmi:id="_E-FPdcj7EemqDMx7A_EJPw" Value="#"/>
                  <MarkovData xsi:type="tree:MarkovJumpTransitionData" xmi:id="_E-FPdsj7EemqDMx7B-EJPw" MarkovJumpState="IM 300"/>
                </Node>
                <Node xmi:id="_E-FPd8j7EemqDMx7B-EJPw" NameID="Node851" Label="Progress" NodeType="TerminalNode">
                  <Prob xmi:id="_E-FPeMj7EemqDMx7B-EJPw" Value="p_PROG_CPtoAP_if_IMATINIB_rsp"/>
                  <MarkovData xsi:type="tree:MarkovJumpTransitionData" xmi:id="_E-FPecj7EemqDMx7B-EJPw" MarkovJumpState="Accel Phase"/>
                </Node>
              </Node>
              <Node xmi:id="_E-FPesj7EemqDMx7B-EJPw" NameID="Node852" Label="Death" NodeType="TerminalNode">
                <Prob xmi:id="_E-FPe8j7EemqDMx7C9EJPw" Value="#"/>
                <MarkovData xsi:type="tree:MarkovJumpTransitionData" xmi:id="_E-FPfMj7EemqDMx7C9EJPw" MarkovJumpState="Death"/>
              </Node>
            </Node>
            <Node xmi:id="_E-FPfcj7EemqDMx7C9EJPw" NameID="Node853" Label="No Response" NodeType="ChanceNode">
              <Prob xmi:id="_E-FPfsj7EemqDMx7C9EJPw" Value="#"/>
              <MarkovData xsi:type="tree:MarkovTransitionData" xmi:id="_E-FPf8j7EemqDMx7C9EJPw"/>
              <Node xmi:id="_E-FPgMj7EemqDMx7D8EJPw" NameID="Node854" Label="Survive" NodeType="ChanceNode">
                <Prob xmi:id="_E-FPgcj7EemqDMx7D8EJPw" Value="p_SURVIVE_if_IMATINIB_nrsp"/>
                <MarkovData xsi:type="tree:MarkovTransitionData" xmi:id="_E-FPgsj7EemqDMx7D8EJPw"/>
                <Node xmi:id="_E-FPg8j7EemqDMx7D8EJPw" NameID="Node855" Label="No Progress" NodeType="ChanceNode">
                  <Prob xmi:id="_E-FPhMj7EemqDMx7D8EJPw" Value="#"/>
                  <MarkovData xsi:type="tree:MarkovTransitionData" xmi:id="_E-FPhcj7EemqDMx7E7EJPw"/>
                  <Node xmi:id="_E-FPhsj7EemqDMx7E7EJPw" NameID="Node856" Label="No Switch" NodeType="TerminalNode" Node="">
                    <Prob xmi:id="_E-FPh8j7EemqDMx7E7EJPw" Value="if(_stage&lt;4;1;0)"/>
                    <MarkovData xsi:type="tree:MarkovJumpTransitionData" xmi:id="_E-FPiMj7EemqDMx7E7EJPw" MarkovJumpState="IM 300"/>
                  </Node>
                  <Node xmi:id="_E-FPicj7EemqDMx7E7EJPw" NameID="Node857" Label="Tx Switch" NodeType="TerminalNode">
                    <Prob xmi:id="_E-FPisj7EemqDMx7F6EJPw" Value="#"/>
                    <MarkovData xsi:type="tree:MarkovJumpTransitionData" xmi:id="_E-FPi8j7EemqDMx7F6EJPw" MarkovJumpState="2GTKI"/>
                  </Node>
                </Node>
                <Node xmi:id="_E-FPjMj7EemqDMx7F6EJPw" NameID="Node858" Label="Progress" NodeType="TerminalNode">
                  <Prob xmi:id="_E-FPjcj7EemqDMx7F6EJPw" Value="p_PROG_CPtoAP_if_IMATINIB_nrsp"/>
                  <MarkovData xsi:type="tree:MarkovJumpTransitionData" xmi:id="_E-FPjsj7EemqDMx7F6EJPw" MarkovJumpState="Accel Phase"/>
                </Node>
              </Node>
              <Node xmi:id="_E-FPj8j7EemqDMx7G5EJPw" NameID="Node859" Label="Death" NodeType="TerminalNode">
                <Prob xmi:id="_E-FPkMj7EemqDMx7G5EJPw" Value="#"/>
                <MarkovData xsi:type="tree:MarkovJumpTransitionData" xmi:id="_E-FPkcj7EemqDMx7G5EJPw" MarkovJumpState="Death"/>
              </Node>
            </Node>
          </Node>
          <Node xmi:id="_E-FPksj7EemqDMx7G5EJPw" NameID="Node860" Label="Intolerant" NodeType="ChanceNode">
            <Prob xmi:id="_E-FPk8j7EemqDMx7G5EJPw" Value="C300TOX_TDM"/>
            <MarkovData xsi:type="tree:MarkovTransitionData" xmi:id="_E-FPlMj7EemqDMx7H4EJPw"/>
            <Node xmi:id="_E-FPlcj7EemqDMx7H4EJPw" NameID="Node861" Label="Survive" NodeType="ChanceNode">
              <Prob xmi:id="_E-FPlsj7EemqDMx7H4EJPw" Value="p_SURVIVE_if_IMATINIB_intol"/>
              <MarkovData xsi:type="tree:MarkovTransitionData" xmi:id="_E-FPl8j7EemqDMx7H4EJPw"/>
              <Node xmi:id="_E-FPmMj7EemqDMx7H4EJPw" NameID="Node862" Label="No Progress" NodeType="TerminalNode">
                <Prob xmi:id="_E-FPmcj7EemqDMx7I3EJPw" Value="#"/>
                <MarkovData xsi:type="tree:MarkovJumpTransitionData" xmi:id="_E-FPmsj7EemqDMx7I3EJPw" MarkovJumpState="2GTKI"/>
              </Node>
              <Node xmi:id="_E-FPm8j7EemqDMx7I3EJPw" NameID="Node863" Label="Progress" NodeType="TerminalNode">
                <Prob xmi:id="_E-FPnMj7EemqDMx7I3EJPw" Value="p_PROG_CPtoAP_if_IMATINIB_nrsp"/>
                <MarkovData xsi:type="tree:MarkovJumpTransitionData" xmi:id="_E-FPncj7EemqDMx7I3EJPw" MarkovJumpState="Accel Phase"/>
              </Node>
            </Node>
            <Node xmi:id="_E-FPnsj7EemqDMx7J2EJPw" NameID="Node864" Label="Death" NodeType="TerminalNode">
              <Prob xmi:id="_E-FPn8j7EemqDMx7J2EJPw" Value="#"/>
              <MarkovData xsi:type="tree:MarkovJumpTransitionData" xmi:id="_E-FPoMj7EemqDMx7J2EJPw" MarkovJumpState="Death"/>
            </Node>
          </Node>
        </Node>
        <Node xmi:id="_E-FPocj7EemqDMx7J2EJPw" NameID="Node26" Label="2GTKI" NodeType="ChanceNode">
          <Prob xmi:id="_E-FPosj7EemqDMx7J2EJPw" Value="0"/>
          <MarkovData xsi:type="tree:MarkovNonAbsorbingStateData" xmi:id="_E-FPo8j7EemqDMx7K1EJPw">
            <Modification xmi:id="_E-FPpMj7EemqDMx7K1EJPw" Tracker="trk_STATE" Value="4"/>
            <StateReward xmi:id="_E-FPpcj7EemqDMx7K1EJPw" Set="1">
              <Init xmi:id="_E-FPpsj7EemqDMx7K1EJPw" Value="((c_CP+c_Drug_2TKI)*1/2)/((1+d_DISCOUNTperCycle)^_stage)"/>
              <Incr xmi:id="_E-FPp8j7EemqDMx7K1EJPw" Value="(c_CP+c_Drug_2TKI)/((1+d_DISCOUNTperCycle)^_stage)"/>
              <Final xmi:id="_E-FPqMj7EemqDMx7L0EJPw" Value="((c_CP+c_Drug_2TKI)/2)/((1+d_DISCOUNTperCycle)^_stage)"/>
            </StateReward>
            <StateReward xmi:id="_E-FPqcj7EemqDMx7L0EJPw" Set="2">
              <Init xmi:id="_E-FPqsj7EemqDMx7L0EJPw" Value="((u_CP*t_Cycle_TDM*z_QALY_to_LY_switch+t_Cycle_TDM*(1-z_QALY_to_LY_switch))/2)/((1+d_DISCOUNTperCycle)^_stage)"/>
              <Incr xmi:id="_E-FPq8j7EemqDMx7L0EJPw" Value="(u_CP*t_Cycle_TDM*z_QALY_to_LY_switch+t_Cycle_TDM*(1-z_QALY_to_LY_switch))/((1+d_DISCOUNTperCycle)^_stage)"/>
              <Final xmi:id="_E-FPrMj7EemqDMx7L0EJPw" Value="((u_CP*t_Cycle_TDM*z_QALY_to_LY_switch+t_Cycle_TDM*(1-z_QALY_to_LY_switch))/2)/((1+d_DISCOUNTperCycle)^_stage)"/>
            </StateReward>
            <StateReward xmi:id="_E-FPrcj7EemqDMx7MzEJPw" Set="3">
              <Init xmi:id="_E-FPrsj7EemqDMx7MzEJPw" Value="0"/>
              <Incr xmi:id="_E-FPr8j7EemqDMx7MzEJPw" Value="t_Cycle_TDM"/>
              <Final xmi:id="_E-FPsMj7EemqDMx7MzEJPw" Value="t_Cycle_TDM"/>
            </StateReward>
          </MarkovData>
          <Node xmi:id="_E-FPscj7EemqDMx7MzEJPw" NameID="Node100" Label="Survive" NodeType="ChanceNode">
            <Prob xmi:id="_E-FPssj7EemqDMx7NyEJPw" Value="p_SURVIVE_TxSwitch_noProg"/>
            <MarkovData xsi:type="tree:MarkovTransitionData" xmi:id="_E-FPs8j7EemqDMx7NyEJPw"/>
            <Node xmi:id="_E-FPtMj7EemqDMx7NyEJPw" NameID="Node101" Label="NoProgress" NodeType="TerminalNode">
              <Prob xmi:id="_E-FPtcj7EemqDMx7NyEJPw" Value="#"/>
              <MarkovData xsi:type="tree:MarkovJumpTransitionData" xmi:id="_E-FPtsj7EemqDMx7NyEJPw" MarkovJumpState="2GTKI"/>
            </Node>
            <Node xmi:id="_E-FPt8j7EemqDMx7OxEJPw" NameID="Node102" Label="Progress" NodeType="TerminalNode">
              <Prob xmi:id="_E-FPuMj7EemqDMx7OxEJPw" Value="p_PROG_CP2TKI_to_3TKI"/>
              <MarkovData xsi:type="tree:MarkovJumpTransitionData" xmi:id="_E-FPucj7EemqDMx7OxEJPw" MarkovJumpState="3GTKI"/>
            </Node>
          </Node>
          <Node xmi:id="_E-FPusj7EemqDMx7OxEJPw" NameID="Node99" Label="Death" NodeType="TerminalNode">
            <Prob xmi:id="_E-FPu8j7EemqDMx7OxEJPw" Value="#"/>
            <MarkovData xsi:type="tree:MarkovJumpTransitionData" xmi:id="_E-FPvMj7EemqDMx7PwEJPw" MarkovJumpState="Death"/>
          </Node>
        </Node>
        <Node xmi:id="_E-FPvcj7EemqDMx7PwEJPw" NameID="Node999" Label="3GTKI" NodeType="ChanceNode">
          <Prob xmi:id="_E-FPvsj7EemqDMx7PwEJPw" Value="0"/>
          <MarkovData xsi:type="tree:MarkovNonAbsorbingStateData" xmi:id="_E-FPv8j7EemqDMx7PwEJPw">
            <Modification xmi:id="_E-FPwMj7EemqDMx7PwEJPw" Tracker="trk_STATE" Value="5"/>
            <StateReward xmi:id="_E-FPwcj7EemqDMx7QvEJPw" Set="1">
              <Init xmi:id="_E-FPwsj7EemqDMx7QvEJPw" Value="((c_CP+c_Drug_3TKI_Ponatinb)*1/2)/((1+d_DISCOUNTperCycle)^_stage)"/>
              <Incr xmi:id="_E-FPw8j7EemqDMx7QvEJPw" Value="((c_CP+c_Drug_3TKI_Ponatinb))/((1+d_DISCOUNTperCycle)^_stage)"/>
              <Final xmi:id="_E-FPxMj7EemqDMx7QvEJPw" Value="((c_CP+c_Drug_3TKI_Ponatinb)*1/2)/((1+d_DISCOUNTperCycle)^_stage)"/>
            </StateReward>
            <StateReward xmi:id="_E-FPxcj7EemqDMx7QvEJPw" Set="2">
              <Init xmi:id="_E-FPxsj7EemqDMx7RuEJPw" Value="((u_CP*t_Cycle_TDM*z_QALY_to_LY_switch+t_Cycle_TDM*(1-z_QALY_to_LY_switch))*1/2)/((1+d_DISCOUNTperCycle)^_stage)"/>
              <Incr xmi:id="_E-FPx8j7EemqDMx7RuEJPw" Value="((u_CP*t_Cycle_TDM*z_QALY_to_LY_switch+t_Cycle_TDM*(1-z_QALY_to_LY_switch)))/((1+d_DISCOUNTperCycle)^_stage)"/>
              <Final xmi:id="_E-FPyMj7EemqDMx7RuEJPw" Value="((u_CP*t_Cycle_TDM*z_QALY_to_LY_switch+t_Cycle_TDM*(1-z_QALY_to_LY_switch))*1/2)/((1+d_DISCOUNTperCycle)^_stage)"/>
            </StateReward>
          </MarkovData>
          <Node xmi:id="_E-FPycj7EemqDMx7RuEJPw" NameID="Node1005" Label="Survive" NodeType="ChanceNode">
            <Prob xmi:id="_E-FPysj7EemqDMx7RuEJPw" Value="p_SURVIVE_TxSwitch_noProg"/>
            <MarkovData xsi:type="tree:MarkovTransitionData" xmi:id="_E-FPy8j7EemqDMx7StEJPw"/>
            <Node xmi:id="_E-FPzMj7EemqDMx7StEJPw" NameID="Node1009" Label="NoProgress" NodeType="TerminalNode">
              <Prob xmi:id="_E-FPzcj7EemqDMx7StEJPw" Value="#"/>
              <MarkovData xsi:type="tree:MarkovJumpTransitionData" xmi:id="_E-FPzsj7EemqDMx7StEJPw" MarkovJumpState="3GTKI"/>
            </Node>
            <Node xmi:id="_E-FPz8j7EemqDMx7StEJPw" NameID="Node1008" Label="Progress" NodeType="TerminalNode">
              <Prob xmi:id="_E-FP0Mj7EemqDMx7TsEJPw" Value="p_PROG_CP3TKI_to_AP"/>
              <MarkovData xsi:type="tree:MarkovJumpTransitionData" xmi:id="_E-FP0cj7EemqDMx7TsEJPw" MarkovJumpState="Accel Phase"/>
            </Node>
          </Node>
          <Node xmi:id="_E-FP0sj7EemqDMx7TsEJPw" NameID="Node1004" Label="Death" NodeType="TerminalNode" Node="">
            <Prob xmi:id="_E-FP08j7EemqDMx7TsEJPw" Value="#"/>
            <MarkovData xsi:type="tree:MarkovJumpTransitionData" xmi:id="_E-FP1Mj7EemqDMx7TsEJPw" MarkovJumpState="Death"/>
          </Node>
        </Node>
        <Node xmi:id="_E-FP1cj7EemqDMx7UrEJPw" NameID="Node34" Label="Accel Phase" NodeType="ChanceNode">
          <Prob xmi:id="_E-FP1sj7EemqDMx7UrEJPw" Value="0"/>
          <MarkovData xsi:type="tree:MarkovNonAbsorbingStateData" xmi:id="_E-FP18j7EemqDMx7UrEJPw">
            <Modification xmi:id="_E-FP2Mj7EemqDMx7UrEJPw" Tracker="trk_STATE" Value="6"/>
            <StateReward xmi:id="_E-FP2cj7EemqDMx7UrEJPw" Set="1">
              <Init xmi:id="_E-FP2sj7EemqDMx7VqEJPw" Value="((c_AP+c_Drug_Chemo+c_Drug_3TKI_Ponatinb)/2)/((1+d_DISCOUNTperCycle)^_stage)" Comment=""/>
              <Incr xmi:id="_E-FP28j7EemqDMx7VqEJPw" Value="(c_AP+c_Drug_Chemo++c_Drug_3TKI_Ponatinb)/((1+d_DISCOUNTperCycle)^_stage)" Comment=""/>
              <Final xmi:id="_E-FP3Mj7EemqDMx7VqEJPw" Value="((c_AP+c_Drug_Chemo++c_Drug_3TKI_Ponatinb)/2)/((1+d_DISCOUNTperCycle)^_stage)" Comment=""/>
            </StateReward>
            <StateReward xmi:id="_E-FP3cj7EemqDMx7VqEJPw" Set="2">
              <Init xmi:id="_E-FP3sj7EemqDMx7VqEJPw" Value="((u_AP*t_Cycle_TDM*z_QALY_to_LY_switch+t_Cycle_TDM*(1-z_QALY_to_LY_switch))/2)/((1+d_DISCOUNTperCycle)^_stage)"/>
              <Incr xmi:id="_E-FP38j7EemqDMx7WpEJPw" Value="(u_AP*t_Cycle_TDM*z_QALY_to_LY_switch+t_Cycle_TDM*(1-z_QALY_to_LY_switch))/((1+d_DISCOUNTperCycle)^_stage)"/>
              <Final xmi:id="_E-FP4Mj7EemqDMx7WpEJPw" Value="((u_AP*t_Cycle_TDM*z_QALY_to_LY_switch+t_Cycle_TDM*(1-z_QALY_to_LY_switch))/2)/((1+d_DISCOUNTperCycle)^_stage)"/>
            </StateReward>
            <StateReward xmi:id="_E-FP4cj7EemqDMx7WpEJPw" Set="3">
              <Init xmi:id="_E-FP4sj7EemqDMx7WpEJPw" Value="0"/>
              <Incr xmi:id="_E-FP48j7EemqDMx7WpEJPw" Value="t_Cycle_TDM"/>
              <Final xmi:id="_E-FP5Mj7EemqDMx7XoEJPw" Value="t_Cycle_TDM"/>
            </StateReward>
          </MarkovData>
          <Node xmi:id="_E-FP5cj7EemqDMx7XoEJPw" NameID="Node332" Label="Survive" NodeType="ChanceNode">
            <Prob xmi:id="_E-FP5sj7EemqDMx7XoEJPw" Value="p_SURVIVE_advCML_Accel"/>
            <MarkovData xsi:type="tree:MarkovTransitionData" xmi:id="_E-FP58j7EemqDMx7XoEJPw"/>
            <Node xmi:id="_E-FP6Mj7EemqDMx7XoEJPw" NameID="Node333" Label="HSCT" NodeType="TerminalNode">
              <Prob xmi:id="_E-FP6cj7EemqDMx7YnEJPw" Value="p_PROG_APtoHSCT"/>
              <MarkovData xsi:type="tree:MarkovJumpTransitionData" xmi:id="_E-FP6sj7EemqDMx7YnEJPw" MarkovJumpState="Post HSCT"/>
            </Node>
            <Node xmi:id="_E-FP68j7EemqDMx7YnEJPw" NameID="Node334" Label="Medical Manag" NodeType="ChanceNode">
              <Prob xmi:id="_E-FP7Mj7EemqDMx7YnEJPw" Value="#"/>
              <MarkovData xsi:type="tree:MarkovTransitionData" xmi:id="_E-FP7cj7EemqDMx7YnEJPw"/>
              <Node xmi:id="_E-FP7sj7EemqDMx7ZmEJPw" NameID="Node335" Label="AP" NodeType="TerminalNode">
                <Prob xmi:id="_E-FP78j7EemqDMx7ZmEJPw" Value="#"/>
                <MarkovData xsi:type="tree:MarkovJumpTransitionData" xmi:id="_E-FP8Mj7EemqDMx7ZmEJPw" MarkovJumpState="Accel Phase"/>
              </Node>
              <Node xmi:id="_E-FP8cj7EemqDMx7ZmEJPw" NameID="Node336" Label="BP" NodeType="TerminalNode">
                <Prob xmi:id="_E-FP8sj7EemqDMx7ZmEJPw" Value="p_PROG_APtoBP"/>
                <MarkovData xsi:type="tree:MarkovJumpTransitionData" xmi:id="_E-FP88j7EemqDMx7alEJPw" MarkovJumpState="Blast Phase"/>
              </Node>
            </Node>
          </Node>
          <Node xmi:id="_E-FP9Mj7EemqDMx7alEJPw" NameID="Node331" Label="Death" NodeType="TerminalNode">
            <Prob xmi:id="_E-FP9cj7EemqDMx7alEJPw" Value="#"/>
            <MarkovData xsi:type="tree:MarkovJumpTransitionData" xmi:id="_E-FP9sj7EemqDMx7alEJPw" MarkovJumpState="Death"/>
          </Node>
        </Node>
        <Node xmi:id="_E-FP98j7EemqDMx7alEJPw" NameID="Node315" Label="BLAST phase" NodeType="ChanceNode">
          <Prob xmi:id="_E-FP-Mj7EemqDMx7bkEJPw" Value="0"/>
          <MarkovData xsi:type="tree:MarkovNonAbsorbingStateData" xmi:id="_E-FP-cj7EemqDMx7bkEJPw">
            <Modification xmi:id="_E-FP-sj7EemqDMx7bkEJPw" Tracker="trk_STATE" Value="7"/>
            <StateReward xmi:id="_E-FP-8j7EemqDMx7bkEJPw" Set="1">
              <Init xmi:id="_E-FP_Mj7EemqDMx7bkEJPw" Value="((c_BP+z_BLAST_3GTKI_INVESTIGATE_switch*(c_Drug_Chemo+c_Drug_3TKI_Ponatinb)+(1-z_BLAST_3GTKI_INVESTIGATE_switch)*c_Drug_INVESTIGATE)/2)/((1+d_DISCOUNTperCycle)^_stage)"/>
              <Incr xmi:id="_E-FP_cj7EemqDMx7cjEJPw" Value="(c_BP+z_BLAST_3GTKI_INVESTIGATE_switch*(c_Drug_Chemo+c_Drug_3TKI_Ponatinb)+(1-z_BLAST_3GTKI_INVESTIGATE_switch)*c_Drug_INVESTIGATE)/((1+d_DISCOUNTperCycle)^_stage)"/>
              <Final xmi:id="_E-FP_sj7EemqDMx7cjEJPw" Value="((c_BP+z_BLAST_3GTKI_INVESTIGATE_switch*(c_Drug_Chemo+c_Drug_3TKI_Ponatinb)+(1-z_BLAST_3GTKI_INVESTIGATE_switch)*c_Drug_INVESTIGATE)/2)/((1+d_DISCOUNTperCycle)^_stage)"/>
            </StateReward>
            <StateReward xmi:id="_E-FP_8j7EemqDMx7cjEJPw" Set="2">
              <Init xmi:id="_E-FQAMj7EemqDMx7cjEJPw" Value="((u_BP*t_Cycle_TDM*z_QALY_to_LY_switch+t_Cycle_TDM*(1-z_QALY_to_LY_switch))/2)/((1+d_DISCOUNTperCycle)^_stage)"/>
              <Incr xmi:id="_E-FQAcj7EemqDMx7cjEJPw" Value="(u_BP*t_Cycle_TDM*z_QALY_to_LY_switch+t_Cycle_TDM*(1-z_QALY_to_LY_switch))/((1+d_DISCOUNTperCycle)^_stage)"/>
              <Final xmi:id="_E-FQAsj7EemqDMx7diEJPw" Value="((u_BP*t_Cycle_TDM*z_QALY_to_LY_switch+t_Cycle_TDM*(1-z_QALY_to_LY_switch))/2)/((1+d_DISCOUNTperCycle)^_stage)"/>
            </StateReward>
            <StateReward xmi:id="_E-FQA8j7EemqDMx7diEJPw" Set="3">
              <Init xmi:id="_E-FQBMj7EemqDMx7diEJPw" Value="0"/>
              <Incr xmi:id="_E-FQBcj7EemqDMx7diEJPw" Value="t_Cycle_TDM"/>
              <Final xmi:id="_E-FQBsj7EemqDMx7diEJPw" Value="t_Cycle_TDM"/>
            </StateReward>
          </MarkovData>
          <Node xmi:id="_E-FQB8j7EemqDMx7ehEJPw" NameID="Node338" Label="Survive" NodeType="ChanceNode">
            <Prob xmi:id="_E-FQCMj7EemqDMx7ehEJPw" Value="p_SURVIVE_advCML_Blast"/>
            <MarkovData xsi:type="tree:MarkovTransitionData" xmi:id="_E-FQCcj7EemqDMx7ehEJPw"/>
            <Node xmi:id="_E-FQCsj7EemqDMx7ehEJPw" NameID="Node339" Label="HSCT" NodeType="TerminalNode">
              <Prob xmi:id="_E-FQC8j7EemqDMx7ehEJPw" Value="p_PROG_BPtoHSCT"/>
              <MarkovData xsi:type="tree:MarkovJumpTransitionData" xmi:id="_E-FQDMj7EemqDMx7fgEJPw" MarkovJumpState="Post HSCT"/>
            </Node>
            <Node xmi:id="_E-FQDcj7EemqDMx7fgEJPw" NameID="Node340" Label="BP" NodeType="TerminalNode">
              <Prob xmi:id="_E-FQDsj7EemqDMx7fgEJPw" Value="#"/>
              <MarkovData xsi:type="tree:MarkovJumpTransitionData" xmi:id="_E-FQD8j7EemqDMx7fgEJPw" MarkovJumpState="Blast Phase"/>
            </Node>
          </Node>
          <Node xmi:id="_E-FQEMj7EemqDMx7fgEJPw" NameID="Node337" Label="Death" NodeType="TerminalNode">
            <Prob xmi:id="_E-FQEcj7EemqDMx7gfEJPw" Value="#"/>
            <MarkovData xsi:type="tree:MarkovJumpTransitionData" xmi:id="_E-FQEsj7EemqDMx7gfEJPw" MarkovJumpState="Death"/>
          </Node>
        </Node>
        <Node xmi:id="_E-FQE8j7EemqDMx7gfEJPw" NameID="Node316" Label="Post HSCT" NodeType="ChanceNode">
          <Prob xmi:id="_E-FQFMj7EemqDMx7gfEJPw" Value="0"/>
          <MarkovData xsi:type="tree:MarkovNonAbsorbingStateData" xmi:id="_E-FQFcj7EemqDMx7gfEJPw">
            <Modification xmi:id="_E-FQFsj7EemqDMx7heEJPw" Tracker="trk_STATE" Value="8"/>
            <StateReward xmi:id="_E-FQF8j7EemqDMx7heEJPw" Set="1">
              <Init xmi:id="_E-FQGMj7EemqDMx7heEJPw" Value="(c_HSCT+(c_HSCT_thereafter/2))/((1+d_DISCOUNTperCycle)^_stage)"/>
              <Incr xmi:id="_E-FQGcj7EemqDMx7heEJPw" Value="c_HSCT_thereafter/((1+d_DISCOUNTperCycle)^_stage)"/>
              <Final xmi:id="_E-FQGsj7EemqDMx7heEJPw" Value="(c_HSCT_thereafter/2)/((1+d_DISCOUNTperCycle)^_stage)"/>
            </StateReward>
            <StateReward xmi:id="_E-FQG8j7EemqDMx7idEJPw" Set="2">
              <Init xmi:id="_E-FQHMj7EemqDMx7idEJPw" Value="((u_HSCT*t_Cycle_TDM*z_QALY_to_LY_switch+t_Cycle_TDM*(1-z_QALY_to_LY_switch))/2)/((1+d_DISCOUNTperCycle)^_stage)"/>
              <Incr xmi:id="_E-FQHcj7EemqDMx7idEJPw" Value="(u_HSCT*t_Cycle_TDM*z_QALY_to_LY_switch+t_Cycle_TDM*(1-z_QALY_to_LY_switch))/((1+d_DISCOUNTperCycle)^_stage)"/>
              <Final xmi:id="_E-FQHsj7EemqDMx7idEJPw" Value="((u_HSCT*t_Cycle_TDM*z_QALY_to_LY_switch+t_Cycle_TDM*(1-z_QALY_to_LY_switch))/2)/((1+d_DISCOUNTperCycle)^_stage)"/>
            </StateReward>
            <StateReward xmi:id="_E-FQH8j7EemqDMx7idEJPw" Set="3">
              <Init xmi:id="_E-FQIMj7EemqDMx7jcEJPw" Value="0"/>
              <Incr xmi:id="_E-FQIcj7EemqDMx7jcEJPw" Value="t_Cycle_TDM"/>
              <Final xmi:id="_E-FQIsj7EemqDMx7jcEJPw" Value="t_Cycle_TDM"/>
            </StateReward>
          </MarkovData>
          <Node xmi:id="_E-FQI8j7EemqDMx7jcEJPw" NameID="Node702" Label="Survive" NodeType="ChanceNode">
            <Prob xmi:id="_E-FQJMj7EemqDMx7jcEJPw" Value="p_SURVIVE_advCML_postHCT"/>
            <MarkovData xsi:type="tree:MarkovTransitionData" xmi:id="_E-FQJcj7EemqDMx7kbEJPw"/>
            <Node xmi:id="_E-FQJsj7EemqDMx7kbEJPw" NameID="Node703" Label="1" NodeType="TerminalNode">
              <Prob xmi:id="_E-FQJ8j7EemqDMx7kbEJPw" Value="1"/>
              <MarkovData xsi:type="tree:MarkovJumpTransitionData" xmi:id="_E-FQKMj7EemqDMx7kbEJPw" MarkovJumpState="Post HSCT"/>
            </Node>
          </Node>
          <Node xmi:id="_E-FQKcj7EemqDMx7kbEJPw" NameID="Node701" Label="Death" NodeType="TerminalNode">
            <Prob xmi:id="_E-FQKsj7EemqDMx7laEJPw" Value="#"/>
            <MarkovData xsi:type="tree:MarkovJumpTransitionData" xmi:id="_E-FQK8j7EemqDMx7laEJPw" MarkovJumpState="Death"/>
          </Node>
        </Node>
        <Node xmi:id="_E-FQLMj7EemqDMx7laEJPw" NameID="Node27" Label="Death" NodeType="TerminalNode">
          <Prob xmi:id="_E-FQLcj7EemqDMx7laEJPw" Value="0"/>
          <MarkovData xsi:type="tree:MarkovStateData" xmi:id="_E-FQLsj7EemqDMx7laEJPw">
            <Modification xmi:id="_E-FQL8j7EemqDMx7mZEJPw" Tracker="trk_STATE" Value="9"/>
            <StateReward xmi:id="_E-FQMMj7EemqDMx7mZEJPw" Set="1">
              <Init xmi:id="_E-FQMcj7EemqDMx7mZEJPw" Value="0"/>
              <Incr xmi:id="_E-FQMsj7EemqDMx7mZEJPw" Value="0"/>
              <Final xmi:id="_E-FQM8j7EemqDMx7mZEJPw" Value="0"/>
            </StateReward>
            <StateReward xmi:id="_E-FQNMj7EemqDMx7nYEJPw" Set="2">
              <Init xmi:id="_E-FQNcj7EemqDMx7nYEJPw" Value="0"/>
              <Incr xmi:id="_E-FQNsj7EemqDMx7nYEJPw" Value="0"/>
              <Final xmi:id="_E-FQN8j7EemqDMx7nYEJPw" Value="0"/>
            </StateReward>
          </MarkovData>
        </Node>
        <Termination xmi:id="_E-FQOMj7EemqDMx7nYEJPw" Set="1" Value="_stage = terminate_YR/t_Cycle_TDM" Comment="Default condition must be modified to correct rule for model."/>
        <Termination xmi:id="_E-FQOcj7EemqDMx7oXEJPw" Value="_stage = terminate_YR/t_Cycle_TDM" Comment="Default condition must be modified to correct rule for model."/>
      </Node>
      <Node xmi:id="_E-FQOsj7EemqDMx7oXEJPw" NameID="Node2" Label="Imatinib + MM: CML" NodeType="MarkovNode" ResampledDistributions="#_E-FRrMj7EemqDMx7yNEJPw #_E-FRsMj7EemqDMx7zMEJPw #_E-FRtMj7EemqDMx7zMEJPw #_E-FRuMj7EemqDMx70LEJPw #_E-FRvMj7EemqDMx71KEJPw #_E-FRwMj7EemqDMx72JEJPw #_E-FRxcj7EemqDMx73IEJPw #_E-FRz8j7EemqDMx75GEJPw #_E-FRysj7EemqDMx74HEJPw #_E-FR1Mj7EemqDMx76FEJPw #_E-FR2cj7EemqDMx77EEJPw #_E-FR3sj7EemqDMx78DEJPw #_E-FR4sj7EemqDMx79CEJPw #_E-FR58j7EemqDMx7-BEJPw #_E-FR7Mj7EemqDMx7_AEJPw #_E-FR8Mj7EemqDMx7_AEJPw #_E-FR9Mj7EemqDMx7A_EJPw #_E-FR-Mj7EemqDMx7B-EJPw #_E-FR_Mj7EemqDMx7C9EJPw #_E-FSAMj7EemqDMx7D8EJPw #_E-FSA8j7EemqDMx7D8EJPw">
        <Node xmi:id="_E-FQO8j7EemqDMx7oXEJPw" NameID="Node192" Label="IM 400" NodeType="ChanceNode">
          <Prob xmi:id="_E-FQPMj7EemqDMx7oXEJPw" Value="1"/>
          <MarkovData xsi:type="tree:MarkovNonAbsorbingStateData" xmi:id="_E-FQPcj7EemqDMx7oXEJPw">
            <Modification xmi:id="_E-FQPsj7EemqDMx7pWEJPw" Tracker="trk_STATE" Value="1"/>
            <StateReward xmi:id="_E-FQP8j7EemqDMx7pWEJPw" Set="1">
              <Init xmi:id="_E-FQQMj7EemqDMx7pWEJPw" Value="((c_CP+c_IMATINIB400_MM3mo)/2)/((1+d_DISCOUNTperCycle)^_stage)"/>
              <Incr xmi:id="_E-FQQcj7EemqDMx7pWEJPw" Value="(c_CP+c_MM+c_IMATINIB400_MM3mo)/((1+d_DISCOUNTperCycle)^_stage)"/>
              <Final xmi:id="_E-FQQsj7EemqDMx7pWEJPw" Value="((c_CP+c_MM+c_IMATINIB400_MM3mo)/2)/((1+d_DISCOUNTperCycle)^_stage)"/>
            </StateReward>
            <StateReward xmi:id="_E-FQQ8j7EemqDMx7qVEJPw" Set="2">
              <Init xmi:id="_E-FQRMj7EemqDMx7qVEJPw" Value="((u_CP*t_Cycle_TDM*z_QALY_to_LY_switch+t_Cycle_TDM*(1-z_QALY_to_LY_switch))/2)/((1+d_DISCOUNTperCycle)^_stage)"/>
              <Incr xmi:id="_E-FQRcj7EemqDMx7qVEJPw" Value="(u_CP*t_Cycle_TDM*z_QALY_to_LY_switch+t_Cycle_TDM*(1-z_QALY_to_LY_switch))/((1+d_DISCOUNTperCycle)^_stage)"/>
              <Final xmi:id="_E-FQRsj7EemqDMx7qVEJPw" Value="((u_CP*t_Cycle_TDM*z_QALY_to_LY_switch+t_Cycle_TDM*(1-z_QALY_to_LY_switch))/2)/((1+d_DISCOUNTperCycle)^_stage)"/>
            </StateReward>
            <StateReward xmi:id="_E-FQR8j7EemqDMx7qVEJPw" Set="3">
              <Init xmi:id="_E-FQSMj7EemqDMx7rUEJPw" Value="0"/>
              <Incr xmi:id="_E-FQScj7EemqDMx7rUEJPw" Value="t_Cycle_TDM"/>
              <Final xmi:id="_E-FQSsj7EemqDMx7rUEJPw" Value="t_Cycle_TDM"/>
            </StateReward>
          </MarkovData>
          <Node xmi:id="_E-FQS8j7EemqDMx7rUEJPw" NameID="Node297" Label="Primary Hematolobic Resistance" NodeType="TerminalNode" Node="">
            <Prob xmi:id="_E-FQTMj7EemqDMx7rUEJPw" Value="p_PRIMARY_HEMATOL_RESIST"/>
            <MarkovData xsi:type="tree:MarkovJumpTransitionData" xmi:id="_E-FQTcj7EemqDMx7sTEJPw" MarkovJumpState="2GTKI"/>
          </Node>
          <Node xmi:id="_E-FQTsj7EemqDMx7sTEJPw" NameID="Node758" Label="No Primary Hematolobic Resistance" NodeType="ChanceNode">
            <Prob xmi:id="_E-FQT8j7EemqDMx7sTEJPw" Value="#"/>
            <MarkovData xsi:type="tree:MarkovTransitionData" xmi:id="_E-FQUMj7EemqDMx7sTEJPw"/>
            <Node xmi:id="_E-FQUcj7EemqDMx7sTEJPw" NameID="Node954" Label="Tolerant" NodeType="ChanceNode">
              <Prob xmi:id="_E-FQUsj7EemqDMx7tSEJPw" Value="#"/>
              <MarkovData xsi:type="tree:MarkovTransitionData" xmi:id="_E-FQU8j7EemqDMx7tSEJPw"/>
              <Node xmi:id="_E-FQVMj7EemqDMx7tSEJPw" NameID="Node955" Label="Response" NodeType="ChanceNode">
                <Prob xmi:id="_E-FQVcj7EemqDMx7tSEJPw" Value="if(p_IMATINIB_rspnd_Cp_equation_intercept+p_IMATINIB_rspnd_Cp_equation_Ctrough*C400_MM+ p_IMATINIB_rspnd_Cp_equation_cycle*(_Stage+1)+ p_IMATINIB_rspnd_Cp_equation_LNcycle*LN(_Stage+1)>1;1;if(p_IMATINIB_rspnd_Cp_equation_intercept+p_IMATINIB_rspnd_Cp_equation_Ctrough*C400_MM+ p_IMATINIB_rspnd_Cp_equation_cycle*(_Stage+1)+ p_IMATINIB_rspnd_Cp_equation_LNcycle*LN(_Stage+1)&lt;0;0;p_IMATINIB_rspnd_Cp_equation_intercept+p_IMATINIB_rspnd_Cp_equation_Ctrough*C400_MM+ p_IMATINIB_rspnd_Cp_equation_cycle*(_Stage+1)+ p_IMATINIB_rspnd_Cp_equation_LNcycle*LN(_Stage+1)))"/>
                <MarkovData xsi:type="tree:MarkovTransitionData" xmi:id="_E-FQVsj7EemqDMx7tSEJPw"/>
                <Node xmi:id="_E-FQV8j7EemqDMx7uREJPw" NameID="Node956" Label="Survive" NodeType="ChanceNode">
                  <Prob xmi:id="_E-FQWMj7EemqDMx7uREJPw" Value="p_SURVIVE_if_IMATINIB_rsp"/>
                  <MarkovData xsi:type="tree:MarkovTransitionData" xmi:id="_E-FQWcj7EemqDMx7uREJPw"/>
                  <Node xmi:id="_E-FQWsj7EemqDMx7uREJPw" NameID="Node957" Label="No Progress" NodeType="TerminalNode" Node="">
                    <Prob xmi:id="_E-FQW8j7EemqDMx7uREJPw" Value="#"/>
                    <MarkovData xsi:type="tree:MarkovJumpTransitionData" xmi:id="_E-FQXMj7EemqDMx7vQEJPw" MarkovJumpState="IM 400"/>
                  </Node>
                  <Node xmi:id="_E-FQXcj7EemqDMx7vQEJPw" NameID="Node958" Label="Progress" NodeType="TerminalNode">
                    <Prob xmi:id="_E-FQXsj7EemqDMx7vQEJPw" Value="p_PROG_CPtoAP_if_IMATINIB_rsp"/>
                    <MarkovData xsi:type="tree:MarkovJumpTransitionData" xmi:id="_E-FQX8j7EemqDMx7vQEJPw" MarkovJumpState="Accel Phase"/>
                  </Node>
                </Node>
                <Node xmi:id="_E-FQYMj7EemqDMx7vQEJPw" NameID="Node959" Label="Death" NodeType="TerminalNode">
                  <Prob xmi:id="_E-FQYcj7EemqDMx7wPEJPw" Value="#"/>
                  <MarkovData xsi:type="tree:MarkovJumpTransitionData" xmi:id="_E-FQYsj7EemqDMx7wPEJPw" MarkovJumpState="Death"/>
                </Node>
              </Node>
              <Node xmi:id="_E-FQY8j7EemqDMx7wPEJPw" NameID="Node960" Label="No Response" NodeType="ChanceNode">
                <Prob xmi:id="_E-FQZMj7EemqDMx7wPEJPw" Value="#"/>
                <MarkovData xsi:type="tree:MarkovTransitionData" xmi:id="_E-FQZcj7EemqDMx7wPEJPw"/>
                <Node xmi:id="_E-FQZsj7EemqDMx7xOEJPw" NameID="Node961" Label="Survive" NodeType="ChanceNode">
                  <Prob xmi:id="_E-FQZ8j7EemqDMx7xOEJPw" Value="p_SURVIVE_if_IMATINIB_nrsp"/>
                  <MarkovData xsi:type="tree:MarkovTransitionData" xmi:id="_E-FQaMj7EemqDMx7xOEJPw"/>
                  <Node xmi:id="_E-FQacj7EemqDMx7xOEJPw" NameID="Node962" Label="No Progress" NodeType="ChanceNode">
                    <Prob xmi:id="_E-FQasj7EemqDMx7xOEJPw" Value="#"/>
                    <MarkovData xsi:type="tree:MarkovTransitionData" xmi:id="_E-FQa8j7EemqDMx7yNEJPw"/>
                    <Node xmi:id="_E-FQbMj7EemqDMx7yNEJPw" NameID="Node963" Label="TxIntens" NodeType="ChanceNode">
                      <Prob xmi:id="_E-FQbcj7EemqDMx7yNEJPw" Value="#"/>
                      <MarkovData xsi:type="tree:MarkovTransitionData" xmi:id="_E-FQbsj7EemqDMx7yNEJPw"/>
                      <Node xmi:id="_E-FQb8j7EemqDMx7yNEJPw" NameID="Node964" Label="Tx Switch" NodeType="TerminalNode">
                        <Prob xmi:id="_E-FQcMj7EemqDMx7zMEJPw" Value="#"/>
                        <MarkovData xsi:type="tree:MarkovJumpTransitionData" xmi:id="_E-FQccj7EemqDMx7zMEJPw" MarkovJumpState="2GTKI"/>
                      </Node>
                      <Node xmi:id="_E-FQcsj7EemqDMx7zMEJPw" NameID="Node965" Label="Dose Escalation" NodeType="TerminalNode" Node="">
                        <Prob xmi:id="_E-FQc8j7EemqDMx7zMEJPw" Value="0.5"/>
                        <MarkovData xsi:type="tree:MarkovJumpTransitionData" xmi:id="_E-FQdMj7EemqDMx7zMEJPw" MarkovJumpState="IM 600"/>
                      </Node>
                    </Node>
                    <Node xmi:id="_E-FQdcj7EemqDMx70LEJPw" NameID="Node966" Label="Stay" NodeType="TerminalNode">
                      <Prob xmi:id="_E-FQdsj7EemqDMx70LEJPw" Value="if(_stage&lt;4;1;decision_STAY_ifNORESPONSE)"/>
                      <MarkovData xsi:type="tree:MarkovJumpTransitionData" xmi:id="_E-FQd8j7EemqDMx70LEJPw" MarkovJumpState="IM 400"/>
                    </Node>
                  </Node>
                  <Node xmi:id="_E-FQeMj7EemqDMx70LEJPw" NameID="Node967" Label="Progress" NodeType="TerminalNode">
                    <Prob xmi:id="_E-FQecj7EemqDMx70LEJPw" Value="p_PROG_CPtoAP_if_IMATINIB_nrsp"/>
                    <MarkovData xsi:type="tree:MarkovJumpTransitionData" xmi:id="_E-FQesj7EemqDMx71KEJPw" MarkovJumpState="Accel Phase"/>
                  </Node>
                </Node>
                <Node xmi:id="_E-FQe8j7EemqDMx71KEJPw" NameID="Node968" Label="Death" NodeType="TerminalNode">
                  <Prob xmi:id="_E-FQfMj7EemqDMx71KEJPw" Value="#"/>
                  <MarkovData xsi:type="tree:MarkovJumpTransitionData" xmi:id="_E-FQfcj7EemqDMx71KEJPw" MarkovJumpState="Death"/>
                </Node>
              </Node>
            </Node>
            <Node xmi:id="_E-FQfsj7EemqDMx71KEJPw" NameID="Node969" Label="C400TOX" NodeType="ChanceNode">
              <Prob xmi:id="_E-FQf8j7EemqDMx72JEJPw" Value="C400TOX_MM"/>
              <MarkovData xsi:type="tree:MarkovTransitionData" xmi:id="_E-FQgMj7EemqDMx72JEJPw">
                <Modification xmi:id="_E-FQgcj7EemqDMx72JEJPw" Tracker="TRACK_intolerant" Value="TRACK_intolerant+1"/>
              </MarkovData>
              <Node xmi:id="_E-FQgsj7EemqDMx72JEJPw" NameID="Node970" Label="Survive" NodeType="ChanceNode">
                <Prob xmi:id="_E-FQg8j7EemqDMx72JEJPw" Value="p_SURVIVE_if_IMATINIB_intol"/>
                <MarkovData xsi:type="tree:MarkovTransitionData" xmi:id="_E-FQhMj7EemqDMx73IEJPw"/>
                <Node xmi:id="_E-FQhcj7EemqDMx73IEJPw" NameID="Node971" Label="No Progress" NodeType="ChanceNode">
                  <Prob xmi:id="_E-FQhsj7EemqDMx73IEJPw" Value="#"/>
                  <MarkovData xsi:type="tree:MarkovTransitionData" xmi:id="_E-FQh8j7EemqDMx73IEJPw"/>
                  <Node xmi:id="_E-FQiMj7EemqDMx73IEJPw" NameID="Node972" Label="Switch" NodeType="TerminalNode">
                    <Prob xmi:id="_E-FQicj7EemqDMx74HEJPw" Value="#"/>
                    <MarkovData xsi:type="tree:MarkovJumpTransitionData" xmi:id="_E-FQisj7EemqDMx74HEJPw" MarkovJumpState="2GTKI"/>
                  </Node>
                  <Node xmi:id="_E-FQi8j7EemqDMx74HEJPw" NameID="Node973" Label="DoseDecline" NodeType="TerminalNode">
                    <Prob xmi:id="_E-FQjMj7EemqDMx74HEJPw" Value="1"/>
                    <MarkovData xsi:type="tree:MarkovJumpTransitionData" xmi:id="_E-FQjcj7EemqDMx74HEJPw" MarkovJumpState="IM 300"/>
                  </Node>
                </Node>
                <Node xmi:id="_E-FQjsj7EemqDMx75GEJPw" NameID="Node974" Label="Progress" NodeType="TerminalNode">
                  <Prob xmi:id="_E-FQj8j7EemqDMx75GEJPw" Value="p_PROG_CPtoAP_if_IMATINIB_nrsp"/>
                  <MarkovData xsi:type="tree:MarkovJumpTransitionData" xmi:id="_E-FQkMj7EemqDMx75GEJPw" MarkovJumpState="Accel Phase"/>
                </Node>
              </Node>
              <Node xmi:id="_E-FQkcj7EemqDMx75GEJPw" NameID="Node975" Label="Death" NodeType="TerminalNode">
                <Prob xmi:id="_E-FQksj7EemqDMx75GEJPw" Value="#"/>
                <MarkovData xsi:type="tree:MarkovJumpTransitionData" xmi:id="_E-FQk8j7EemqDMx76FEJPw" MarkovJumpState="Death"/>
              </Node>
            </Node>
          </Node>
        </Node>
        <Node xmi:id="_E-FQlMj7EemqDMx76FEJPw" NameID="Node241" Label="IM 600" NodeType="ChanceNode">
          <Prob xmi:id="_E-FQlcj7EemqDMx76FEJPw" Value="0"/>
          <MarkovData xsi:type="tree:MarkovNonAbsorbingStateData" xmi:id="_E-FQlsj7EemqDMx76FEJPw">
            <Modification xmi:id="_E-FQl8j7EemqDMx76FEJPw" Tracker="trk_STATE" Value="2"/>
            <StateReward xmi:id="_E-FQmMj7EemqDMx77EEJPw" Set="1">
              <Init xmi:id="_E-FQmcj7EemqDMx77EEJPw" Value="((c_CP+c_MM+c_IMATINIB_high_MM3mo)/2)/((1+d_DISCOUNTperCycle)^_stage)"/>
              <Incr xmi:id="_E-FQmsj7EemqDMx77EEJPw" Value="(c_CP+c_MM+c_IMATINIB_high_MM3mo)/((1+d_DISCOUNTperCycle)^_stage)"/>
              <Final xmi:id="_E-FQm8j7EemqDMx77EEJPw" Value="((c_CP+c_MM+c_IMATINIB_high_MM3mo)/2)/((1+d_DISCOUNTperCycle)^_stage)"/>
            </StateReward>
            <StateReward xmi:id="_E-FQnMj7EemqDMx77EEJPw" Set="2">
              <Init xmi:id="_E-FQncj7EemqDMx78DEJPw" Value="((u_CP*t_Cycle_TDM*z_QALY_to_LY_switch+t_Cycle_TDM*(1-z_QALY_to_LY_switch))/2)/((1+d_DISCOUNTperCycle)^_stage)"/>
              <Incr xmi:id="_E-FQnsj7EemqDMx78DEJPw" Value="(u_CP*t_Cycle_TDM*z_QALY_to_LY_switch+t_Cycle_TDM*(1-z_QALY_to_LY_switch))/((1+d_DISCOUNTperCycle)^_stage)"/>
              <Final xmi:id="_E-FQn8j7EemqDMx78DEJPw" Value="((u_CP*t_Cycle_TDM*z_QALY_to_LY_switch+t_Cycle_TDM*(1-z_QALY_to_LY_switch))/2)/((1+d_DISCOUNTperCycle)^_stage)"/>
            </StateReward>
            <StateReward xmi:id="_E-FQoMj7EemqDMx78DEJPw" Set="3">
              <Init xmi:id="_E-FQocj7EemqDMx78DEJPw" Value="0"/>
              <Incr xmi:id="_E-FQosj7EemqDMx79CEJPw" Value="t_Cycle_TDM"/>
              <Final xmi:id="_E-FQo8j7EemqDMx79CEJPw" Value="t_Cycle_TDM"/>
            </StateReward>
          </MarkovData>
          <Node xmi:id="_E-FQpMj7EemqDMx79CEJPw" NameID="Node343" Label="Tolerant" NodeType="ChanceNode">
            <Prob xmi:id="_E-FQpcj7EemqDMx79CEJPw" Value="#"/>
            <MarkovData xsi:type="tree:MarkovTransitionData" xmi:id="_E-FQpsj7EemqDMx79CEJPw"/>
            <Node xmi:id="_E-FQp8j7EemqDMx7-BEJPw" NameID="Node352" Label="Response" NodeType="ChanceNode">
              <Prob xmi:id="_E-FQqMj7EemqDMx7-BEJPw" Value="if(p_IMATINIB_rspnd_Cp_equation_intercept+p_IMATINIB_rspnd_Cp_equation_Ctrough*C600_MM+ p_IMATINIB_rspnd_Cp_equation_cycle*(_Stage+1)+ p_IMATINIB_rspnd_Cp_equation_LNcycle*LN(_Stage+1)>1;1;if(p_IMATINIB_rspnd_Cp_equation_intercept+p_IMATINIB_rspnd_Cp_equation_Ctrough*C600_MM+ p_IMATINIB_rspnd_Cp_equation_cycle*(_Stage+1)+ p_IMATINIB_rspnd_Cp_equation_LNcycle*LN(_Stage+1)&lt;0;0;p_IMATINIB_rspnd_Cp_equation_intercept+p_IMATINIB_rspnd_Cp_equation_Ctrough*C600_MM+ p_IMATINIB_rspnd_Cp_equation_cycle*(_Stage+1)+ p_IMATINIB_rspnd_Cp_equation_LNcycle*LN(_Stage+1)))"/>
              <MarkovData xsi:type="tree:MarkovTransitionData" xmi:id="_E-FQqcj7EemqDMx7-BEJPw"/>
              <Node xmi:id="_E-FQqsj7EemqDMx7-BEJPw" NameID="Node353" Label="Survive" NodeType="TerminalNode">
                <Prob xmi:id="_E-FQq8j7EemqDMx7-BEJPw" Value="p_SURVIVE_if_IMATINIB_rsp"/>
                <MarkovData xsi:type="tree:MarkovJumpTransitionData" xmi:id="_E-FQrMj7EemqDMx7_AEJPw" MarkovJumpState="IM 600"/>
              </Node>
              <Node xmi:id="_E-FQrcj7EemqDMx7_AEJPw" NameID="Node354" Label="Death" NodeType="TerminalNode">
                <Prob xmi:id="_E-FQrsj7EemqDMx7_AEJPw" Value="#"/>
                <MarkovData xsi:type="tree:MarkovJumpTransitionData" xmi:id="_E-FQr8j7EemqDMx7_AEJPw" MarkovJumpState="Death"/>
              </Node>
            </Node>
            <Node xmi:id="_E-FQsMj7EemqDMx7_AEJPw" NameID="Node345" Label="No Response" NodeType="ChanceNode">
              <Prob xmi:id="_E-FQscj7EemqDMx7A_EJPw" Value="#"/>
              <MarkovData xsi:type="tree:MarkovTransitionData" xmi:id="_E-FQssj7EemqDMx7A_EJPw"/>
              <Node xmi:id="_E-FQs8j7EemqDMx7A_EJPw" NameID="Node346" Label="Survive" NodeType="ChanceNode">
                <Prob xmi:id="_E-FQtMj7EemqDMx7A_EJPw" Value="p_SURVIVE_if_IMATINIB_nrsp"/>
                <MarkovData xsi:type="tree:MarkovTransitionData" xmi:id="_E-FQtcj7EemqDMx7A_EJPw"/>
                <Node xmi:id="_E-FQtsj7EemqDMx7B-EJPw" NameID="Node995" Label="No Progress" NodeType="ChanceNode">
                  <Prob xmi:id="_E-FQt8j7EemqDMx7B-EJPw" Value="#"/>
                  <MarkovData xsi:type="tree:MarkovTransitionData" xmi:id="_E-FQuMj7EemqDMx7B-EJPw"/>
                  <Node xmi:id="_E-FQucj7EemqDMx7B-EJPw" NameID="Node996" Label="Tx Switch" NodeType="TerminalNode">
                    <Prob xmi:id="_E-FQusj7EemqDMx7B-EJPw" Value="#"/>
                    <MarkovData xsi:type="tree:MarkovJumpTransitionData" xmi:id="_E-FQu8j7EemqDMx7C9EJPw" MarkovJumpState="2GTKI"/>
                  </Node>
                  <Node xmi:id="_E-FQvMj7EemqDMx7C9EJPw" NameID="Node997" Label="Stay" NodeType="TerminalNode">
                    <Prob xmi:id="_E-FQvcj7EemqDMx7C9EJPw" Value="if(_stage&lt;4;1;0)"/>
                    <MarkovData xsi:type="tree:MarkovJumpTransitionData" xmi:id="_E-FQvsj7EemqDMx7C9EJPw" MarkovJumpState="IM 600"/>
                  </Node>
                </Node>
                <Node xmi:id="_E-FQv8j7EemqDMx7C9EJPw" NameID="Node998" Label="Progress" NodeType="TerminalNode">
                  <Prob xmi:id="_E-FQwMj7EemqDMx7D8EJPw" Value="p_PROG_CPtoAP_if_IMATINIB_nrsp"/>
                  <MarkovData xsi:type="tree:MarkovJumpTransitionData" xmi:id="_E-FQwcj7EemqDMx7D8EJPw" MarkovJumpState="Accel Phase"/>
                </Node>
              </Node>
              <Node xmi:id="_E-FQwsj7EemqDMx7D8EJPw" NameID="Node351" Label="Death" NodeType="TerminalNode">
                <Prob xmi:id="_E-FQw8j7EemqDMx7D8EJPw" Value="#"/>
                <MarkovData xsi:type="tree:MarkovJumpTransitionData" xmi:id="_E-FQxMj7EemqDMx7D8EJPw" MarkovJumpState="Death"/>
              </Node>
            </Node>
          </Node>
          <Node xmi:id="_E-FQxcj7EemqDMx7E7EJPw" NameID="Node344" Label="Intolerant" NodeType="ChanceNode">
            <Prob xmi:id="_E-FQxsj7EemqDMx7E7EJPw" Value="C600TOX_MM"/>
            <MarkovData xsi:type="tree:MarkovTransitionData" xmi:id="_E-FQx8j7EemqDMx7E7EJPw">
              <Modification xmi:id="_E-FQyMj7EemqDMx7E7EJPw" Tracker="TRACK_intolerant" Value="TRACK_intolerant+1"/>
            </MarkovData>
            <Node xmi:id="_E-FQycj7EemqDMx7E7EJPw" NameID="Node431" Label="Survive" NodeType="ChanceNode">
              <Prob xmi:id="_E-FQysj7EemqDMx7F6EJPw" Value="p_SURVIVE_if_IMATINIB_intol"/>
              <MarkovData xsi:type="tree:MarkovTransitionData" xmi:id="_E-FQy8j7EemqDMx7F6EJPw"/>
              <Node xmi:id="_E-FQzMj7EemqDMx7F6EJPw" NameID="Node437" Label="No Progress" NodeType="TerminalNode">
                <Prob xmi:id="_E-FQzcj7EemqDMx7F6EJPw" Value="#"/>
                <MarkovData xsi:type="tree:MarkovJumpTransitionData" xmi:id="_E-FQzsj7EemqDMx7F6EJPw" MarkovJumpState="2GTKI"/>
              </Node>
              <Node xmi:id="_E-FQz8j7EemqDMx7G5EJPw" NameID="Node436" Label="Progress" NodeType="TerminalNode">
                <Prob xmi:id="_E-FQ0Mj7EemqDMx7G5EJPw" Value="p_PROG_CPtoAP_if_IMATINIB_nrsp"/>
                <MarkovData xsi:type="tree:MarkovJumpTransitionData" xmi:id="_E-FQ0cj7EemqDMx7G5EJPw" MarkovJumpState="Accel Phase"/>
              </Node>
            </Node>
            <Node xmi:id="_E-FQ0sj7EemqDMx7G5EJPw" NameID="Node430" Label="Death" NodeType="TerminalNode">
              <Prob xmi:id="_E-FQ08j7EemqDMx7G5EJPw" Value="#"/>
              <MarkovData xsi:type="tree:MarkovJumpTransitionData" xmi:id="_E-FQ1Mj7EemqDMx7H4EJPw" MarkovJumpState="Death"/>
            </Node>
          </Node>
        </Node>
        <Node xmi:id="_E-FQ1cj7EemqDMx7H4EJPw" NameID="Node976" Label="IM 300" NodeType="ChanceNode">
          <Prob xmi:id="_E-FQ1sj7EemqDMx7H4EJPw" Value="0"/>
          <MarkovData xsi:type="tree:MarkovNonAbsorbingStateData" xmi:id="_E-FQ18j7EemqDMx7H4EJPw">
            <Modification xmi:id="_E-FQ2Mj7EemqDMx7H4EJPw" Tracker="trk_STATE" Value="3"/>
            <StateReward xmi:id="_E-FQ2cj7EemqDMx7I3EJPw" Set="1">
              <Init xmi:id="_E-FQ2sj7EemqDMx7I3EJPw" Value="((c_CP+c_MM+c_IMATINIB300_MM3mo)*1/2)/((1+d_DISCOUNTperCycle)^_stage)"/>
              <Incr xmi:id="_E-FQ28j7EemqDMx7I3EJPw" Value="(c_CP+c_MM+c_IMATINIB300_MM3mo)/((1+d_DISCOUNTperCycle)^_stage)"/>
              <Final xmi:id="_E-FQ3Mj7EemqDMx7I3EJPw" Value="((c_CP+c_MM+c_IMATINIB300_MM3mo)*1/2)/((1+d_DISCOUNTperCycle)^_stage)"/>
            </StateReward>
            <StateReward xmi:id="_E-FQ3cj7EemqDMx7I3EJPw" Set="2">
              <Init xmi:id="_E-FQ3sj7EemqDMx7J2EJPw" Value="((u_CP*t_Cycle_TDM*z_QALY_to_LY_switch+t_Cycle_TDM*(1-z_QALY_to_LY_switch))*1/2)/((1+d_DISCOUNTperCycle)^_stage)"/>
              <Incr xmi:id="_E-FQ38j7EemqDMx7J2EJPw" Value="((u_CP*t_Cycle_TDM*z_QALY_to_LY_switch+t_Cycle_TDM*(1-z_QALY_to_LY_switch)))/((1+d_DISCOUNTperCycle)^_stage)"/>
              <Final xmi:id="_E-FQ4Mj7EemqDMx7J2EJPw" Value="((u_CP*t_Cycle_TDM*z_QALY_to_LY_switch+t_Cycle_TDM*(1-z_QALY_to_LY_switch))*1/2)/((1+d_DISCOUNTperCycle)^_stage)"/>
            </StateReward>
          </MarkovData>
          <Node xmi:id="_E-FQ4cj7EemqDMx7J2EJPw" NameID="Node977" Label="Tolerant" NodeType="ChanceNode">
            <Prob xmi:id="_E-FQ4sj7EemqDMx7J2EJPw" Value="#"/>
            <MarkovData xsi:type="tree:MarkovTransitionData" xmi:id="_E-FQ48j7EemqDMx7K1EJPw"/>
            <Node xmi:id="_E-FQ5Mj7EemqDMx7K1EJPw" NameID="Node978" Label="Response" NodeType="ChanceNode">
              <Prob xmi:id="_E-FQ5cj7EemqDMx7K1EJPw" Value="if(p_IMATINIB_rspnd_Cp_equation_intercept+p_IMATINIB_rspnd_Cp_equation_Ctrough*C300_MM+ p_IMATINIB_rspnd_Cp_equation_cycle*(_Stage+1)+ p_IMATINIB_rspnd_Cp_equation_LNcycle*LN(_Stage+1)>1;1;if(p_IMATINIB_rspnd_Cp_equation_intercept+p_IMATINIB_rspnd_Cp_equation_Ctrough*C300_MM+ p_IMATINIB_rspnd_Cp_equation_cycle*(_Stage+1)+ p_IMATINIB_rspnd_Cp_equation_LNcycle*LN(_Stage+1)&lt;0;0;p_IMATINIB_rspnd_Cp_equation_intercept+p_IMATINIB_rspnd_Cp_equation_Ctrough*C300_MM+ p_IMATINIB_rspnd_Cp_equation_cycle*(_Stage+1)+ p_IMATINIB_rspnd_Cp_equation_LNcycle*LN(_Stage+1)))"/>
              <MarkovData xsi:type="tree:MarkovTransitionData" xmi:id="_E-FQ5sj7EemqDMx7K1EJPw"/>
              <Node xmi:id="_E-FQ58j7EemqDMx7K1EJPw" NameID="Node979" Label="Survive" NodeType="ChanceNode">
                <Prob xmi:id="_E-FQ6Mj7EemqDMx7L0EJPw" Value="p_SURVIVE_if_IMATINIB_rsp"/>
                <MarkovData xsi:type="tree:MarkovTransitionData" xmi:id="_E-FQ6cj7EemqDMx7L0EJPw"/>
                <Node xmi:id="_E-FQ6sj7EemqDMx7L0EJPw" NameID="Node980" Label="No Progress" NodeType="TerminalNode" Node="">
                  <Prob xmi:id="_E-FQ68j7EemqDMx7L0EJPw" Value="#"/>
                  <MarkovData xsi:type="tree:MarkovJumpTransitionData" xmi:id="_E-FQ7Mj7EemqDMx7L0EJPw" MarkovJumpState="IM 300"/>
                </Node>
                <Node xmi:id="_E-FQ7cj7EemqDMx7MzEJPw" NameID="Node981" Label="Progress" NodeType="TerminalNode">
                  <Prob xmi:id="_E-FQ7sj7EemqDMx7MzEJPw" Value="p_PROG_CPtoAP_if_IMATINIB_rsp"/>
                  <MarkovData xsi:type="tree:MarkovJumpTransitionData" xmi:id="_E-FQ78j7EemqDMx7MzEJPw" MarkovJumpState="Accel Phase"/>
                </Node>
              </Node>
              <Node xmi:id="_E-FQ8Mj7EemqDMx7MzEJPw" NameID="Node982" Label="Death" NodeType="TerminalNode">
                <Prob xmi:id="_E-FQ8cj7EemqDMx7MzEJPw" Value="#"/>
                <MarkovData xsi:type="tree:MarkovJumpTransitionData" xmi:id="_E-FQ8sj7EemqDMx7NyEJPw" MarkovJumpState="Death"/>
              </Node>
            </Node>
            <Node xmi:id="_E-FQ88j7EemqDMx7NyEJPw" NameID="Node983" Label="No Response" NodeType="ChanceNode">
              <Prob xmi:id="_E-FQ9Mj7EemqDMx7NyEJPw" Value="#"/>
              <MarkovData xsi:type="tree:MarkovTransitionData" xmi:id="_E-FQ9cj7EemqDMx7NyEJPw"/>
              <Node xmi:id="_E-FQ9sj7EemqDMx7NyEJPw" NameID="Node984" Label="Survive" NodeType="ChanceNode">
                <Prob xmi:id="_E-FQ98j7EemqDMx7OxEJPw" Value="p_SURVIVE_if_IMATINIB_nrsp"/>
                <MarkovData xsi:type="tree:MarkovTransitionData" xmi:id="_E-FQ-Mj7EemqDMx7OxEJPw"/>
                <Node xmi:id="_E-FQ-cj7EemqDMx7OxEJPw" NameID="Node985" Label="No Progress" NodeType="ChanceNode">
                  <Prob xmi:id="_E-FQ-sj7EemqDMx7OxEJPw" Value="#"/>
                  <MarkovData xsi:type="tree:MarkovTransitionData" xmi:id="_E-FQ-8j7EemqDMx7OxEJPw"/>
                  <Node xmi:id="_E-FQ_Mj7EemqDMx7PwEJPw" NameID="Node986" Label="No Switch" NodeType="TerminalNode" Node="">
                    <Prob xmi:id="_E-FQ_cj7EemqDMx7PwEJPw" Value="if(_stage&lt;4;1;0)"/>
                    <MarkovData xsi:type="tree:MarkovJumpTransitionData" xmi:id="_E-FQ_sj7EemqDMx7PwEJPw" MarkovJumpState="IM 300"/>
                  </Node>
                  <Node xmi:id="_E-FQ_8j7EemqDMx7PwEJPw" NameID="Node987" Label="Tx Switch" NodeType="TerminalNode">
                    <Prob xmi:id="_E-FRAMj7EemqDMx7PwEJPw" Value="#"/>
                    <MarkovData xsi:type="tree:MarkovJumpTransitionData" xmi:id="_E-FRAcj7EemqDMx7QvEJPw" MarkovJumpState="2GTKI"/>
                  </Node>
                </Node>
                <Node xmi:id="_E-FRAsj7EemqDMx7QvEJPw" NameID="Node988" Label="Progress" NodeType="TerminalNode">
                  <Prob xmi:id="_E-FRA8j7EemqDMx7QvEJPw" Value="p_PROG_CPtoAP_if_IMATINIB_nrsp"/>
                  <MarkovData xsi:type="tree:MarkovJumpTransitionData" xmi:id="_E-FRBMj7EemqDMx7QvEJPw" MarkovJumpState="Accel Phase"/>
                </Node>
              </Node>
              <Node xmi:id="_E-FRBcj7EemqDMx7QvEJPw" NameID="Node989" Label="Death" NodeType="TerminalNode">
                <Prob xmi:id="_E-FRBsj7EemqDMx7RuEJPw" Value="#"/>
                <MarkovData xsi:type="tree:MarkovJumpTransitionData" xmi:id="_E-FRB8j7EemqDMx7RuEJPw" MarkovJumpState="Death"/>
              </Node>
            </Node>
          </Node>
          <Node xmi:id="_E-FRCMj7EemqDMx7RuEJPw" NameID="Node990" Label="Intolerant" NodeType="ChanceNode">
            <Prob xmi:id="_E-FRCcj7EemqDMx7RuEJPw" Value="C300TOX_MM"/>
            <MarkovData xsi:type="tree:MarkovTransitionData" xmi:id="_E-FRCsj7EemqDMx7RuEJPw"/>
            <Node xmi:id="_E-FRC8j7EemqDMx7StEJPw" NameID="Node991" Label="Survive" NodeType="ChanceNode">
              <Prob xmi:id="_E-FRDMj7EemqDMx7StEJPw" Value="p_SURVIVE_if_IMATINIB_intol"/>
              <MarkovData xsi:type="tree:MarkovTransitionData" xmi:id="_E-FRDcj7EemqDMx7StEJPw"/>
              <Node xmi:id="_E-FRDsj7EemqDMx7StEJPw" NameID="Node992" Label="No Progress" NodeType="TerminalNode">
                <Prob xmi:id="_E-FRD8j7EemqDMx7StEJPw" Value="#"/>
                <MarkovData xsi:type="tree:MarkovJumpTransitionData" xmi:id="_E-FREMj7EemqDMx7TsEJPw" MarkovJumpState="2GTKI"/>
              </Node>
              <Node xmi:id="_E-FREcj7EemqDMx7TsEJPw" NameID="Node993" Label="Progress" NodeType="TerminalNode">
                <Prob xmi:id="_E-FREsj7EemqDMx7TsEJPw" Value="p_PROG_CPtoAP_if_IMATINIB_nrsp"/>
                <MarkovData xsi:type="tree:MarkovJumpTransitionData" xmi:id="_E-FRE8j7EemqDMx7TsEJPw" MarkovJumpState="Accel Phase"/>
              </Node>
            </Node>
            <Node xmi:id="_E-FRFMj7EemqDMx7TsEJPw" NameID="Node994" Label="Death" NodeType="TerminalNode">
              <Prob xmi:id="_E-FRFcj7EemqDMx7UrEJPw" Value="#"/>
              <MarkovData xsi:type="tree:MarkovJumpTransitionData" xmi:id="_E-FRFsj7EemqDMx7UrEJPw" MarkovJumpState="Death"/>
            </Node>
          </Node>
        </Node>
        <Node xmi:id="_E-FRF8j7EemqDMx7UrEJPw" NameID="Node219" Label="2GTKI" NodeType="ChanceNode">
          <Prob xmi:id="_E-FRGMj7EemqDMx7UrEJPw" Value="0"/>
          <MarkovData xsi:type="tree:MarkovNonAbsorbingStateData" xmi:id="_E-FRGcj7EemqDMx7UrEJPw">
            <Modification xmi:id="_E-FRGsj7EemqDMx7VqEJPw" Tracker="trk_STATE" Value="4"/>
            <StateReward xmi:id="_E-FRG8j7EemqDMx7VqEJPw" Set="1">
              <Init xmi:id="_E-FRHMj7EemqDMx7VqEJPw" Value="((c_CP+c_Drug_2TKI)/2)/((1+d_DISCOUNTperCycle)^_stage)"/>
              <Incr xmi:id="_E-FRHcj7EemqDMx7VqEJPw" Value="(c_CP+c_Drug_2TKI)/((1+d_DISCOUNTperCycle)^_stage)"/>
              <Final xmi:id="_E-FRHsj7EemqDMx7VqEJPw" Value="((c_CP+c_Drug_2TKI)/2)/((1+d_DISCOUNTperCycle)^_stage)"/>
            </StateReward>
            <StateReward xmi:id="_E-FRH8j7EemqDMx7WpEJPw" Set="2">
              <Init xmi:id="_E-FRIMj7EemqDMx7WpEJPw" Value="((u_CP*t_Cycle_TDM*z_QALY_to_LY_switch+t_Cycle_TDM*(1-z_QALY_to_LY_switch))/2)/((1+d_DISCOUNTperCycle)^_stage)"/>
              <Incr xmi:id="_E-FRIcj7EemqDMx7WpEJPw" Value="(u_CP*t_Cycle_TDM*z_QALY_to_LY_switch+t_Cycle_TDM*(1-z_QALY_to_LY_switch))/((1+d_DISCOUNTperCycle)^_stage)"/>
              <Final xmi:id="_E-FRIsj7EemqDMx7WpEJPw" Value="((u_CP*t_Cycle_TDM*z_QALY_to_LY_switch+t_Cycle_TDM*(1-z_QALY_to_LY_switch))/2)/((1+d_DISCOUNTperCycle)^_stage)"/>
            </StateReward>
            <StateReward xmi:id="_E-FRI8j7EemqDMx7WpEJPw" Set="3">
              <Init xmi:id="_E-FRJMj7EemqDMx7XoEJPw" Value="0"/>
              <Incr xmi:id="_E-FRJcj7EemqDMx7XoEJPw" Value="t_Cycle_TDM"/>
              <Final xmi:id="_E-FRJsj7EemqDMx7XoEJPw" Value="t_Cycle_TDM"/>
            </StateReward>
          </MarkovData>
          <Node xmi:id="_E-FRJ8j7EemqDMx7XoEJPw" NameID="Node220" Label="Survive" NodeType="ChanceNode">
            <Prob xmi:id="_E-FRKMj7EemqDMx7XoEJPw" Value="p_SURVIVE_TxSwitch_noProg"/>
            <MarkovData xsi:type="tree:MarkovTransitionData" xmi:id="_E-FRKcj7EemqDMx7YnEJPw"/>
            <Node xmi:id="_E-FRKsj7EemqDMx7YnEJPw" NameID="Node221" Label="NoProgress" NodeType="TerminalNode">
              <Prob xmi:id="_E-FRK8j7EemqDMx7YnEJPw" Value="#"/>
              <MarkovData xsi:type="tree:MarkovJumpTransitionData" xmi:id="_E-FRLMj7EemqDMx7YnEJPw" MarkovJumpState="2GTKI"/>
            </Node>
            <Node xmi:id="_E-FRLcj7EemqDMx7YnEJPw" NameID="Node222" Label="Progress" NodeType="TerminalNode">
              <Prob xmi:id="_E-FRLsj7EemqDMx7ZmEJPw" Value="p_PROG_CP2TKI_to_3TKI"/>
              <MarkovData xsi:type="tree:MarkovJumpTransitionData" xmi:id="_E-FRL8j7EemqDMx7ZmEJPw" MarkovJumpState="3GTKI"/>
            </Node>
          </Node>
          <Node xmi:id="_E-FRMMj7EemqDMx7ZmEJPw" NameID="Node223" Label="Death" NodeType="TerminalNode">
            <Prob xmi:id="_E-FRMcj7EemqDMx7ZmEJPw" Value="#"/>
            <MarkovData xsi:type="tree:MarkovJumpTransitionData" xmi:id="_E-FRMsj7EemqDMx7ZmEJPw" MarkovJumpState="Death"/>
          </Node>
        </Node>
        <Node xmi:id="_E-FRM8j7EemqDMx7alEJPw" NameID="Node1010" Label="3GTKI" NodeType="ChanceNode">
          <Prob xmi:id="_E-FRNMj7EemqDMx7alEJPw" Value="0"/>
          <MarkovData xsi:type="tree:MarkovNonAbsorbingStateData" xmi:id="_E-FRNcj7EemqDMx7alEJPw">
            <Modification xmi:id="_E-FRNsj7EemqDMx7alEJPw" Tracker="trk_STATE" Value="5"/>
            <StateReward xmi:id="_E-FRN8j7EemqDMx7alEJPw" Set="1">
              <Init xmi:id="_E-FROMj7EemqDMx7bkEJPw" Value="((c_CP+c_Drug_3TKI_Ponatinb)*1/2)/((1+d_DISCOUNTperCycle)^_stage)"/>
              <Incr xmi:id="_E-FROcj7EemqDMx7bkEJPw" Value="((c_CP+c_Drug_3TKI_Ponatinb))/((1+d_DISCOUNTperCycle)^_stage)"/>
              <Final xmi:id="_E-FROsj7EemqDMx7bkEJPw" Value="((c_CP+c_Drug_3TKI_Ponatinb)*1/2)/((1+d_DISCOUNTperCycle)^_stage)"/>
            </StateReward>
            <StateReward xmi:id="_E-FRO8j7EemqDMx7bkEJPw" Set="2">
              <Init xmi:id="_E-FRPMj7EemqDMx7bkEJPw" Value="((u_CP*t_Cycle_TDM*z_QALY_to_LY_switch+t_Cycle_TDM*(1-z_QALY_to_LY_switch))*1/2)/((1+d_DISCOUNTperCycle)^_stage)"/>
              <Incr xmi:id="_E-FRPcj7EemqDMx7cjEJPw" Value="((u_CP*t_Cycle_TDM*z_QALY_to_LY_switch+t_Cycle_TDM*(1-z_QALY_to_LY_switch)))/((1+d_DISCOUNTperCycle)^_stage)"/>
              <Final xmi:id="_E-FRPsj7EemqDMx7cjEJPw" Value="((u_CP*t_Cycle_TDM*z_QALY_to_LY_switch+t_Cycle_TDM*(1-z_QALY_to_LY_switch))*1/2)/((1+d_DISCOUNTperCycle)^_stage)"/>
            </StateReward>
          </MarkovData>
          <Node xmi:id="_E-FRP8j7EemqDMx7cjEJPw" NameID="Node1012" Label="Survive" NodeType="ChanceNode">
            <Prob xmi:id="_E-FRQMj7EemqDMx7cjEJPw" Value="p_SURVIVE_TxSwitch_noProg"/>
            <MarkovData xsi:type="tree:MarkovTransitionData" xmi:id="_E-FRQcj7EemqDMx7cjEJPw"/>
            <Node xmi:id="_E-FRQsj7EemqDMx7diEJPw" NameID="Node1013" Label="NoProgress" NodeType="TerminalNode">
              <Prob xmi:id="_E-FRQ8j7EemqDMx7diEJPw" Value="#"/>
              <MarkovData xsi:type="tree:MarkovJumpTransitionData" xmi:id="_E-FRRMj7EemqDMx7diEJPw" MarkovJumpState="3GTKI"/>
            </Node>
            <Node xmi:id="_E-FRRcj7EemqDMx7diEJPw" NameID="Node1014" Label="Progress" NodeType="TerminalNode">
              <Prob xmi:id="_E-FRRsj7EemqDMx7diEJPw" Value="p_PROG_CP3TKI_to_AP"/>
              <MarkovData xsi:type="tree:MarkovJumpTransitionData" xmi:id="_E-FRR8j7EemqDMx7ehEJPw" MarkovJumpState="Accel Phase"/>
            </Node>
          </Node>
          <Node xmi:id="_E-FRSMj7EemqDMx7ehEJPw" NameID="Node1011" Label="Death" NodeType="TerminalNode" Node="">
            <Prob xmi:id="_E-FRScj7EemqDMx7ehEJPw" Value="#"/>
            <MarkovData xsi:type="tree:MarkovJumpTransitionData" xmi:id="_E-FRSsj7EemqDMx7ehEJPw" MarkovJumpState="Death"/>
          </Node>
        </Node>
        <Node xmi:id="_E-FRS8j7EemqDMx7ehEJPw" NameID="Node225" Label="Accel Phase" NodeType="ChanceNode">
          <Prob xmi:id="_E-FRTMj7EemqDMx7fgEJPw" Value="0"/>
          <MarkovData xsi:type="tree:MarkovNonAbsorbingStateData" xmi:id="_E-FRTcj7EemqDMx7fgEJPw">
            <Modification xmi:id="_E-FRTsj7EemqDMx7fgEJPw" Tracker="trk_STATE" Value="6"/>
            <StateReward xmi:id="_E-FRT8j7EemqDMx7fgEJPw" Set="1">
              <Init xmi:id="_E-FRUMj7EemqDMx7fgEJPw" Value="((c_AP+c_Drug_Chemo+c_Drug_3TKI_Ponatinb)/2)/((1+d_DISCOUNTperCycle)^_stage)"/>
              <Incr xmi:id="_E-FRUcj7EemqDMx7gfEJPw" Value="(c_AP+c_Drug_Chemo+c_Drug_3TKI_Ponatinb)/((1+d_DISCOUNTperCycle)^_stage)"/>
              <Final xmi:id="_E-FRUsj7EemqDMx7gfEJPw" Value="((c_AP+c_Drug_Chemo+c_Drug_3TKI_Ponatinb)/2)/((1+d_DISCOUNTperCycle)^_stage)"/>
            </StateReward>
            <StateReward xmi:id="_E-FRU8j7EemqDMx7gfEJPw" Set="2">
              <Init xmi:id="_E-FRVMj7EemqDMx7gfEJPw" Value="((u_AP*t_Cycle_TDM*z_QALY_to_LY_switch+t_Cycle_TDM*(1-z_QALY_to_LY_switch))/2)/((1+d_DISCOUNTperCycle)^_stage)"/>
              <Incr xmi:id="_E-FRVcj7EemqDMx7gfEJPw" Value="(u_AP*t_Cycle_TDM*z_QALY_to_LY_switch+t_Cycle_TDM*(1-z_QALY_to_LY_switch))/((1+d_DISCOUNTperCycle)^_stage)"/>
              <Final xmi:id="_E-FRVsj7EemqDMx7heEJPw" Value="((u_AP*t_Cycle_TDM*z_QALY_to_LY_switch+t_Cycle_TDM*(1-z_QALY_to_LY_switch))/2)/((1+d_DISCOUNTperCycle)^_stage)"/>
            </StateReward>
            <StateReward xmi:id="_E-FRV8j7EemqDMx7heEJPw" Set="3">
              <Init xmi:id="_E-FRWMj7EemqDMx7heEJPw" Value="0"/>
              <Incr xmi:id="_E-FRWcj7EemqDMx7heEJPw" Value="t_Cycle_TDM"/>
              <Final xmi:id="_E-FRWsj7EemqDMx7heEJPw" Value="t_Cycle_TDM"/>
            </StateReward>
          </MarkovData>
          <Node xmi:id="_E-FRW8j7EemqDMx7idEJPw" NameID="Node226" Label="Survive" NodeType="ChanceNode">
            <Prob xmi:id="_E-FRXMj7EemqDMx7idEJPw" Value="p_SURVIVE_advCML_Accel"/>
            <MarkovData xsi:type="tree:MarkovTransitionData" xmi:id="_E-FRXcj7EemqDMx7idEJPw"/>
            <Node xmi:id="_E-FRXsj7EemqDMx7idEJPw" NameID="Node318" Label="HSCT" NodeType="TerminalNode">
              <Prob xmi:id="_E-FRX8j7EemqDMx7idEJPw" Value="p_PROG_APtoHSCT"/>
              <MarkovData xsi:type="tree:MarkovJumpTransitionData" xmi:id="_E-FRYMj7EemqDMx7jcEJPw" MarkovJumpState="Post HSCT"/>
            </Node>
            <Node xmi:id="_E-FRYcj7EemqDMx7jcEJPw" NameID="Node317" Label="Medical Manag" NodeType="ChanceNode">
              <Prob xmi:id="_E-FRYsj7EemqDMx7jcEJPw" Value="#"/>
              <MarkovData xsi:type="tree:MarkovTransitionData" xmi:id="_E-FRY8j7EemqDMx7jcEJPw"/>
              <Node xmi:id="_E-FRZMj7EemqDMx7jcEJPw" NameID="Node320" Label="AP" NodeType="TerminalNode">
                <Prob xmi:id="_E-FRZcj7EemqDMx7kbEJPw" Value="#"/>
                <MarkovData xsi:type="tree:MarkovJumpTransitionData" xmi:id="_E-FRZsj7EemqDMx7kbEJPw" MarkovJumpState="Accel Phase"/>
              </Node>
              <Node xmi:id="_E-FRZ8j7EemqDMx7kbEJPw" NameID="Node319" Label="BP" NodeType="TerminalNode">
                <Prob xmi:id="_E-FRaMj7EemqDMx7kbEJPw" Value="p_PROG_APtoBP"/>
                <MarkovData xsi:type="tree:MarkovJumpTransitionData" xmi:id="_E-FRacj7EemqDMx7kbEJPw" MarkovJumpState="Blast Phase"/>
              </Node>
            </Node>
          </Node>
          <Node xmi:id="_E-FRasj7EemqDMx7laEJPw" NameID="Node227" Label="Death" NodeType="TerminalNode">
            <Prob xmi:id="_E-FRa8j7EemqDMx7laEJPw" Value="#"/>
            <MarkovData xsi:type="tree:MarkovJumpTransitionData" xmi:id="_E-FRbMj7EemqDMx7laEJPw" MarkovJumpState="Death"/>
          </Node>
        </Node>
        <Node xmi:id="_E-FRbcj7EemqDMx7laEJPw" NameID="Node314" Label="Blast Phase" NodeType="ChanceNode">
          <Prob xmi:id="_E-FRbsj7EemqDMx7laEJPw" Value="0"/>
          <MarkovData xsi:type="tree:MarkovNonAbsorbingStateData" xmi:id="_E-FRb8j7EemqDMx7mZEJPw">
            <Modification xmi:id="_E-FRcMj7EemqDMx7mZEJPw" Tracker="trk_STATE" Value="7"/>
            <StateReward xmi:id="_E-FRccj7EemqDMx7mZEJPw" Set="1">
              <Init xmi:id="_E-FRcsj7EemqDMx7mZEJPw" Value="((c_BP+z_BLAST_3GTKI_INVESTIGATE_switch*(c_Drug_Chemo+c_Drug_3TKI_Ponatinb)+(1-z_BLAST_3GTKI_INVESTIGATE_switch)*c_Drug_INVESTIGATE)/2)/((1+d_DISCOUNTperCycle)^_stage)"/>
              <Incr xmi:id="_E-FRc8j7EemqDMx7mZEJPw" Value="((c_BP+z_BLAST_3GTKI_INVESTIGATE_switch*(c_Drug_Chemo+c_Drug_3TKI_Ponatinb)+(1-z_BLAST_3GTKI_INVESTIGATE_switch)*c_Drug_INVESTIGATE))/((1+d_DISCOUNTperCycle)^_stage)"/>
              <Final xmi:id="_E-FRdMj7EemqDMx7nYEJPw" Value="((c_BP+z_BLAST_3GTKI_INVESTIGATE_switch*(c_Drug_Chemo+c_Drug_3TKI_Ponatinb)+(1-z_BLAST_3GTKI_INVESTIGATE_switch)*c_Drug_INVESTIGATE)/2)/((1+d_DISCOUNTperCycle)^_stage)"/>
            </StateReward>
            <StateReward xmi:id="_E-FRdcj7EemqDMx7nYEJPw" Set="2">
              <Init xmi:id="_E-FRdsj7EemqDMx7nYEJPw" Value="((u_BP*t_Cycle_TDM*z_QALY_to_LY_switch+t_Cycle_TDM*(1-z_QALY_to_LY_switch))/2)/((1+d_DISCOUNTperCycle)^_stage)"/>
              <Incr xmi:id="_E-FRd8j7EemqDMx7nYEJPw" Value="(u_BP*t_Cycle_TDM*z_QALY_to_LY_switch+t_Cycle_TDM*(1-z_QALY_to_LY_switch))/((1+d_DISCOUNTperCycle)^_stage)"/>
              <Final xmi:id="_E-FReMj7EemqDMx7nYEJPw" Value="((u_BP*t_Cycle_TDM*z_QALY_to_LY_switch+t_Cycle_TDM*(1-z_QALY_to_LY_switch))/2)/((1+d_DISCOUNTperCycle)^_stage)"/>
            </StateReward>
            <StateReward xmi:id="_E-FRecj7EemqDMx7oXEJPw" Set="3">
              <Init xmi:id="_E-FResj7EemqDMx7oXEJPw" Value="0"/>
              <Incr xmi:id="_E-FRe8j7EemqDMx7oXEJPw" Value="t_Cycle_TDM"/>
              <Final xmi:id="_E-FRfMj7EemqDMx7oXEJPw" Value="t_Cycle_TDM"/>
            </StateReward>
          </MarkovData>
          <Node xmi:id="_E-FRfcj7EemqDMx7oXEJPw" NameID="Node322" Label="Survive" NodeType="ChanceNode">
            <Prob xmi:id="_E-FRfsj7EemqDMx7pWEJPw" Value="p_SURVIVE_advCML_Blast"/>
            <MarkovData xsi:type="tree:MarkovTransitionData" xmi:id="_E-FRf8j7EemqDMx7pWEJPw"/>
            <Node xmi:id="_E-FRgMj7EemqDMx7pWEJPw" NameID="Node323" Label="HSCT" NodeType="TerminalNode">
              <Prob xmi:id="_E-FRgcj7EemqDMx7pWEJPw" Value="p_PROG_BPtoHSCT"/>
              <MarkovData xsi:type="tree:MarkovJumpTransitionData" xmi:id="_E-FRgsj7EemqDMx7pWEJPw" MarkovJumpState="Post HSCT"/>
            </Node>
            <Node xmi:id="_E-FRg8j7EemqDMx7qVEJPw" NameID="Node326" Label="BP" NodeType="TerminalNode">
              <Prob xmi:id="_E-FRhMj7EemqDMx7qVEJPw" Value="#"/>
              <MarkovData xsi:type="tree:MarkovJumpTransitionData" xmi:id="_E-FRhcj7EemqDMx7qVEJPw" MarkovJumpState="Blast Phase"/>
            </Node>
          </Node>
          <Node xmi:id="_E-FRhsj7EemqDMx7qVEJPw" NameID="Node321" Label="Death" NodeType="TerminalNode">
            <Prob xmi:id="_E-FRh8j7EemqDMx7qVEJPw" Value="#"/>
            <MarkovData xsi:type="tree:MarkovJumpTransitionData" xmi:id="_E-FRiMj7EemqDMx7rUEJPw" MarkovJumpState="Death"/>
          </Node>
        </Node>
        <Node xmi:id="_E-FRicj7EemqDMx7rUEJPw" NameID="Node313" Label="Post HSCT" NodeType="ChanceNode">
          <Prob xmi:id="_E-FRisj7EemqDMx7rUEJPw" Value="0"/>
          <MarkovData xsi:type="tree:MarkovNonAbsorbingStateData" xmi:id="_E-FRi8j7EemqDMx7rUEJPw">
            <Modification xmi:id="_E-FRjMj7EemqDMx7rUEJPw" Tracker="trk_STATE" Value="8"/>
            <StateReward xmi:id="_E-FRjcj7EemqDMx7sTEJPw" Set="1">
              <Init xmi:id="_E-FRjsj7EemqDMx7sTEJPw" Value="(c_HSCT+(c_HSCT_thereafter/2))/((1+d_DISCOUNTperCycle)^_stage)"/>
              <Incr xmi:id="_E-FRj8j7EemqDMx7sTEJPw" Value="c_HSCT_thereafter/((1+d_DISCOUNTperCycle)^_stage)"/>
              <Final xmi:id="_E-FRkMj7EemqDMx7sTEJPw" Value="(c_HSCT_thereafter/2)/((1+d_DISCOUNTperCycle)^_stage)"/>
            </StateReward>
            <StateReward xmi:id="_E-FRkcj7EemqDMx7sTEJPw" Set="2">
              <Init xmi:id="_E-FRksj7EemqDMx7tSEJPw" Value="((u_HSCT*t_Cycle_TDM*z_QALY_to_LY_switch+t_Cycle_TDM*(1-z_QALY_to_LY_switch))/2)/((1+d_DISCOUNTperCycle)^_stage)"/>
              <Incr xmi:id="_E-FRk8j7EemqDMx7tSEJPw" Value="(u_HSCT*t_Cycle_TDM*z_QALY_to_LY_switch+t_Cycle_TDM*(1-z_QALY_to_LY_switch))/((1+d_DISCOUNTperCycle)^_stage)"/>
              <Final xmi:id="_E-FRlMj7EemqDMx7tSEJPw" Value="((u_HSCT*t_Cycle_TDM*z_QALY_to_LY_switch+t_Cycle_TDM*(1-z_QALY_to_LY_switch))/2)/((1+d_DISCOUNTperCycle)^_stage)"/>
            </StateReward>
          </MarkovData>
          <Node xmi:id="_E-FRlcj7EemqDMx7tSEJPw" NameID="Node328" Label="Survive" NodeType="ChanceNode">
            <Prob xmi:id="_E-FRlsj7EemqDMx7tSEJPw" Value="p_SURVIVE_advCML_postHCT"/>
            <MarkovData xsi:type="tree:MarkovTransitionData" xmi:id="_E-FRl8j7EemqDMx7uREJPw"/>
            <Node xmi:id="_E-FRmMj7EemqDMx7uREJPw" NameID="Node700" Label="1" NodeType="TerminalNode">
              <Prob xmi:id="_E-FRmcj7EemqDMx7uREJPw" Value="1"/>
              <MarkovData xsi:type="tree:MarkovJumpTransitionData" xmi:id="_E-FRmsj7EemqDMx7uREJPw" MarkovJumpState="Post HSCT"/>
            </Node>
          </Node>
          <Node xmi:id="_E-FRm8j7EemqDMx7uREJPw" NameID="Node327" Label="Death" NodeType="TerminalNode">
            <Prob xmi:id="_E-FRnMj7EemqDMx7vQEJPw" Value="#"/>
            <MarkovData xsi:type="tree:MarkovJumpTransitionData" xmi:id="_E-FRncj7EemqDMx7vQEJPw" MarkovJumpState="Death"/>
          </Node>
        </Node>
        <Node xmi:id="_E-FRnsj7EemqDMx7vQEJPw" NameID="Node224" Label="Death" NodeType="TerminalNode">
          <Prob xmi:id="_E-FRn8j7EemqDMx7vQEJPw" Value="0"/>
          <MarkovData xsi:type="tree:MarkovStateData" xmi:id="_E-FRoMj7EemqDMx7vQEJPw">
            <Modification xmi:id="_E-FRocj7EemqDMx7wPEJPw" Tracker="trk_STATE" Value="9"/>
            <StateReward xmi:id="_E-FRosj7EemqDMx7wPEJPw" Set="1">
              <Init xmi:id="_E-FRo8j7EemqDMx7wPEJPw" Value="0"/>
              <Incr xmi:id="_E-FRpMj7EemqDMx7wPEJPw" Value="0"/>
              <Final xmi:id="_E-FRpcj7EemqDMx7wPEJPw" Value="0"/>
            </StateReward>
            <StateReward xmi:id="_E-FRpsj7EemqDMx7xOEJPw" Set="2">
              <Init xmi:id="_E-FRp8j7EemqDMx7xOEJPw" Value="0"/>
              <Incr xmi:id="_E-FRqMj7EemqDMx7xOEJPw" Value="0"/>
              <Final xmi:id="_E-FRqcj7EemqDMx7xOEJPw" Value="0"/>
            </StateReward>
          </MarkovData>
        </Node>
        <Termination xmi:id="_E-FRqsj7EemqDMx7xOEJPw" Value="_stage = terminate_YR/t_Cycle_TDM" Comment="Default condition must be modified to correct rule for model."/>
        <Termination xmi:id="_E-FRq8j7EemqDMx7yNEJPw" Set="1" Value="_stage = terminate_YR/t_Cycle_TDM" Comment="Default condition must be modified to correct rule for model."/>
      </Node>
    </Node>
    <Distribution xmi:id="_E-FRrMj7EemqDMx7yNEJPw" NameID="DST_kinet_Dose_Ctrough_Coeff" Label="" Comment="Use mean sigma for dose C trough coefficient." Index="1" SamplingRate="Sample1stOrderTrials">
      <Parameter xmi:id="_m5c54MnfEem9OOCZB-3fag" Name="subtype" Value="1"/>
      <Parameter xmi:id="_m5dg8MnfEem9OOCZC93fag" Name="mean" Value="3.1213333333"/>
      <Parameter xmi:id="_m5dg8cnfEem9OOCZC93fag" Name="stddev" Value="0.458925351"/>
    </Distribution>
    <Distribution xmi:id="_E-FRsMj7EemqDMx7zMEJPw" NameID="DST_p_ADHER_mpr_RATE_TDMincr" Label="" Comment="Guerin's study report the difference in MPR. using reported MPR for moderate monitoring, the difference was transformed to ratio value, and was used to draw SE for the normal distribution" Index="5" SamplingRate="Sample1stOrderTrials">
      <Parameter xmi:id="_E-FRscj7EemqDMx7zMEJPw" Name="subtype" Value="1"/>
      <Parameter xmi:id="_E-FRssj7EemqDMx7zMEJPw" Name="mean" Value="1.098152"/>
      <Parameter xmi:id="_E-FRs8j7EemqDMx7zMEJPw" Name="stddev" Value="0.025451"/>
    </Distribution>
    <Distribution xmi:id="_E-FRtMj7EemqDMx7zMEJPw" NameID="DST_p_PROG_CPtoAP_post_IMATINIB" Label="" Comment="Calculation from Hoffmann's EUTOS study. " Index="6" SamplingRate="Sample1stOrderTrials">
      <Parameter xmi:id="_E-FRtcj7EemqDMx70LEJPw" Name="subtype" Value="1"/>
      <Parameter xmi:id="_E-FRtsj7EemqDMx70LEJPw" Name="mean" Value="0.012741"/>
      <Parameter xmi:id="_E-FRt8j7EemqDMx70LEJPw" Name="stddev" Value="0.001313"/>
    </Distribution>
    <Distribution xmi:id="_E-FRuMj7EemqDMx70LEJPw" NameID="DST_p_PROG_APtoBP" Label="" Comment="A total of 35% progression from AP to BP in a year: Data from Guilhot F 2007.&#xD;&#xA;3 month progression rate estimates around 0.102099&#xD;&#xA;&#xD;&#xA;Results from 107 patients - estiamte 11 out of 107 progressed.&#xD;&#xA;mean = 0.102099 and SD = " Index="7" SamplingRate="Sample1stOrderTrials" Type="Beta">
      <Parameter xmi:id="_E-FRucj7EemqDMx70LEJPw" Name="subtype" Value="2"/>
      <Parameter xmi:id="_E-FRusj7EemqDMx71KEJPw" Name="alpha" Value="10.92459"/>
      <Parameter xmi:id="_E-FRu8j7EemqDMx71KEJPw" Name="beta" Value="96.07541"/>
    </Distribution>
    <Distribution xmi:id="_E-FRvMj7EemqDMx71KEJPw" NameID="DST_c_IMATINIB_per400" Label="" Comment="+ / - 25%" Index="9" SamplingRate="Sample1stOrderTrials" Type="Uniform">
      <Parameter xmi:id="_E-FRvcj7EemqDMx71KEJPw" Name="subtype" Value="2"/>
      <Parameter xmi:id="_E-FRvsj7EemqDMx71KEJPw" Name="low" Value="118.4878"/>
      <Parameter xmi:id="_E-FRv8j7EemqDMx72JEJPw" Name="high" Value="197.4796"/>
    </Distribution>
    <Distribution xmi:id="_E-FRwMj7EemqDMx72JEJPw" NameID="DST_c_MM_0cntr" Label="" Comment="" Index="10" SamplingRate="Sample1stOrderTrials" Type="Triangular">
      <Parameter xmi:id="_E-FRwcj7EemqDMx72JEJPw" Name="subtype" Value="1"/>
      <Parameter xmi:id="_E-FRwsj7EemqDMx72JEJPw" Name="min" Value="-96.72725"/>
      <Parameter xmi:id="_E-FRw8j7EemqDMx72JEJPw" Name="likeliest" Value="0"/>
      <Parameter xmi:id="_E-FRxMj7EemqDMx73IEJPw" Name="max" Value="96.72725"/>
    </Distribution>
    <Distribution xmi:id="_E-FRxcj7EemqDMx73IEJPw" NameID="DST_c_TDM_0cntr" Label="" Comment="" Index="11" SamplingRate="Sample1stOrderTrials" Type="Triangular">
      <Parameter xmi:id="_E-FRxsj7EemqDMx73IEJPw" Name="subtype" Value="1"/>
      <Parameter xmi:id="_E-FRx8j7EemqDMx73IEJPw" Name="min" Value="-19.9525"/>
      <Parameter xmi:id="_E-FRyMj7EemqDMx73IEJPw" Name="likeliest" Value="0"/>
      <Parameter xmi:id="_E-FRycj7EemqDMx74HEJPw" Name="max" Value="19.9525"/>
    </Distribution>
    <Distribution xmi:id="_E-FRysj7EemqDMx74HEJPw" NameID="DST_c_AP_0cntr" Label="" Comment="7371.25" Index="12" SamplingRate="Sample1stOrderTrials" Type="Triangular">
      <Parameter xmi:id="_E-FRy8j7EemqDMx74HEJPw" Name="subtype" Value="1"/>
      <Parameter xmi:id="_E-FRzMj7EemqDMx74HEJPw" Name="min" Value="-1842.813"/>
      <Parameter xmi:id="_E-FRzcj7EemqDMx74HEJPw" Name="likeliest" Value="0"/>
      <Parameter xmi:id="_E-FRzsj7EemqDMx75GEJPw" Name="max" Value="1842.813"/>
    </Distribution>
    <Distribution xmi:id="_E-FRz8j7EemqDMx75GEJPw" NameID="DST_c_BP_0cntr" Label="" Comment="" Index="13" SamplingRate="Sample1stOrderTrials" Type="Triangular">
      <Parameter xmi:id="_E-FR0Mj7EemqDMx75GEJPw" Name="subtype" Value="1"/>
      <Parameter xmi:id="_E-FR0cj7EemqDMx75GEJPw" Name="min" Value="-1761.59"/>
      <Parameter xmi:id="_E-FR0sj7EemqDMx75GEJPw" Name="likeliest" Value="0"/>
      <Parameter xmi:id="_E-FR08j7EemqDMx76FEJPw" Name="max" Value="1761.59"/>
    </Distribution>
    <Distribution xmi:id="_E-FR1Mj7EemqDMx76FEJPw" NameID="DST_c_Chemo_Drug_0cntr" Label="" Comment="" Index="14" SamplingRate="Sample1stOrderTrials" Type="Triangular">
      <Parameter xmi:id="_E-FR1cj7EemqDMx76FEJPw" Name="subtype" Value="1"/>
      <Parameter xmi:id="_E-FR1sj7EemqDMx76FEJPw" Name="min" Value="-110"/>
      <Parameter xmi:id="_E-FR18j7EemqDMx76FEJPw" Name="likeliest" Value="0"/>
      <Parameter xmi:id="_E-FR2Mj7EemqDMx77EEJPw" Name="max" Value="110"/>
    </Distribution>
    <Distribution xmi:id="_E-FR2cj7EemqDMx77EEJPw" NameID="DST_c_Drug_2TKI" Label="" Comment="" Index="15" SamplingRate="Sample1stOrderTrials" Type="Triangular">
      <Parameter xmi:id="_E-FR2sj7EemqDMx77EEJPw" Name="subtype" Value="1"/>
      <Parameter xmi:id="_E-FR28j7EemqDMx77EEJPw" Name="min" Value="-10128"/>
      <Parameter xmi:id="_E-FR3Mj7EemqDMx77EEJPw" Name="likeliest" Value="0"/>
      <Parameter xmi:id="_E-FR3cj7EemqDMx78DEJPw" Name="max" Value="10128"/>
    </Distribution>
    <Distribution xmi:id="_E-FR3sj7EemqDMx78DEJPw" NameID="DST_p_INTOLERANCE_over_Cmin_intol_0cntr" Label="" Comment="from 0.001 to 10% which is a maximum imaginable range. " Index="16" SamplingRate="Sample1stOrderTrials" Type="Uniform">
      <Parameter xmi:id="_E-FR38j7EemqDMx78DEJPw" Name="subtype" Value="2"/>
      <Parameter xmi:id="_E-FR4Mj7EemqDMx78DEJPw" Name="low" Value="-0.02"/>
      <Parameter xmi:id="_E-FR4cj7EemqDMx78DEJPw" Name="high" Value="0.02"/>
    </Distribution>
    <Distribution xmi:id="_E-FR4sj7EemqDMx79CEJPw" NameID="DST_d_DISCOUNTperYR_0cntr" Label="" Comment="min to max triangular" Index="17" SamplingRate="Sample1stOrderTrials" Type="Triangular">
      <Parameter xmi:id="_E-FR48j7EemqDMx79CEJPw" Name="subtype" Value="1"/>
      <Parameter xmi:id="_E-FR5Mj7EemqDMx79CEJPw" Name="min" Value="-0.02"/>
      <Parameter xmi:id="_E-FR5cj7EemqDMx79CEJPw" Name="likeliest" Value="0"/>
      <Parameter xmi:id="_E-FR5sj7EemqDMx79CEJPw" Name="max" Value="0.02"/>
    </Distribution>
    <Distribution xmi:id="_E-FR58j7EemqDMx7-BEJPw" NameID="DST_c_CP_0cntr" Label="" Comment="" Index="19" SamplingRate="Sample1stOrderTrials" Type="Triangular">
      <Parameter xmi:id="_E-FR6Mj7EemqDMx7-BEJPw" Name="subtype" Value="1"/>
      <Parameter xmi:id="_E-FR6cj7EemqDMx7-BEJPw" Name="min" Value="-397.4075"/>
      <Parameter xmi:id="_E-FR6sj7EemqDMx7-BEJPw" Name="likeliest" Value="0"/>
      <Parameter xmi:id="_E-FR68j7EemqDMx7-BEJPw" Name="max" Value="397.4075"/>
    </Distribution>
    <Distribution xmi:id="_E-FR7Mj7EemqDMx7_AEJPw" NameID="DST_decision_DoseEscl_initial" Label="" Comment="" Index="20" SamplingRate="Sample1stOrderTrials" Type="Uniform">
      <Parameter xmi:id="_E-FR7cj7EemqDMx7_AEJPw" Name="subtype" Value="2"/>
      <Parameter xmi:id="_E-FR7sj7EemqDMx7_AEJPw" Name="low" Value="0.25"/>
      <Parameter xmi:id="_E-FR78j7EemqDMx7_AEJPw" Name="high" Value="0.75"/>
    </Distribution>
    <Distribution xmi:id="_E-FR8Mj7EemqDMx7_AEJPw" NameID="DST_p_IMATINIB_rspnd_Cp_equation_LNcycle_0mean" Label="" Comment="" Index="21" SamplingRate="Sample1stOrderTrials">
      <Parameter xmi:id="_E-FR8cj7EemqDMx7A_EJPw" Name="subtype" Value="1"/>
      <Parameter xmi:id="_E-FR8sj7EemqDMx7A_EJPw" Name="mean" Value="0"/>
      <Parameter xmi:id="_E-FR88j7EemqDMx7A_EJPw" Name="stddev" Value="0.07423914"/>
    </Distribution>
    <Distribution xmi:id="_E-FR9Mj7EemqDMx7A_EJPw" NameID="DST_p_IMATINIB_rspnd_Cp_equation_intercept_0mean" Label="" Comment="" Index="22" SamplingRate="Sample1stOrderTrials">
      <Parameter xmi:id="_E-FR9cj7EemqDMx7A_EJPw" Name="subtype" Value="1"/>
      <Parameter xmi:id="_E-FR9sj7EemqDMx7B-EJPw" Name="mean" Value="0"/>
      <Parameter xmi:id="_E-FR98j7EemqDMx7B-EJPw" Name="stddev" Value="0.08899258"/>
    </Distribution>
    <Distribution xmi:id="_E-FR-Mj7EemqDMx7B-EJPw" NameID="DST_p_IMATINIB_rspnd_Cp_equation_cycle_0mean" Label="" Comment="" Index="23" SamplingRate="Sample1stOrderTrials">
      <Parameter xmi:id="_E-FR-cj7EemqDMx7B-EJPw" Name="subtype" Value="1"/>
      <Parameter xmi:id="_E-FR-sj7EemqDMx7B-EJPw" Name="mean" Value="0"/>
      <Parameter xmi:id="_E-FR-8j7EemqDMx7C9EJPw" Name="stddev" Value="0.00719769"/>
    </Distribution>
    <Distribution xmi:id="_E-FR_Mj7EemqDMx7C9EJPw" NameID="DST_p_IMATINIB_rspnd_Cp_equation_Ctrough_0mean" Label="" Comment="" Index="24" SamplingRate="Sample1stOrderTrials">
      <Parameter xmi:id="_E-FR_cj7EemqDMx7C9EJPw" Name="subtype" Value="1"/>
      <Parameter xmi:id="_E-FR_sj7EemqDMx7C9EJPw" Name="mean" Value="0"/>
      <Parameter xmi:id="_E-FR_8j7EemqDMx7C9EJPw" Name="stddev" Value="0.00002015"/>
    </Distribution>
    <Distribution xmi:id="_E-FSAMj7EemqDMx7D8EJPw" NameID="DST_p_PROG_STAYIN_CPtoAP_post_IMATINIB" Label="" Comment="" Index="25" SamplingRate="Sample1stOrderTrials" Type="Exponential">
      <Parameter xmi:id="_E-FSAcj7EemqDMx7D8EJPw" Name="subtype" Value="1"/>
      <Parameter xmi:id="_E-FSAsj7EemqDMx7D8EJPw" Name="lambda" Value="1/0.98"/>
    </Distribution>
    <Distribution xmi:id="_E-FSA8j7EemqDMx7D8EJPw" NameID="DST_p_PROG_HSCT" Label="" Comment="" Index="26" SamplingRate="Sample1stOrderTrials" Type="Beta">
      <Parameter xmi:id="_E-FSBMj7EemqDMx7D8EJPw" Name="subtype" Value="2"/>
      <Parameter xmi:id="_E-FSBcj7EemqDMx7E7EJPw" Name="alpha" Value="27.44"/>
      <Parameter xmi:id="_E-FSBsj7EemqDMx7E7EJPw" Name="beta" Value="5748.76"/>
    </Distribution>
    <Distribution xmi:id="_E-FSB8j7EemqDMx7E7EJPw" NameID="DST_p_ADHER_mpr_RATE_gapclose_0mean" Label="" Comment="" Index="27" SamplingRate="Sample1stOrderTrials">
      <Parameter xmi:id="_E-FSCMj7EemqDMx7E7EJPw" Name="subtype" Value="1"/>
      <Parameter xmi:id="_E-FSCcj7EemqDMx7E7EJPw" Name="mean" Value="0"/>
      <Parameter xmi:id="_E-FSCsj7EemqDMx7F6EJPw" Name="stddev" Value="0.164484"/>
    </Distribution>
    <Distribution xmi:id="_E-FSC8j7EemqDMx7F6EJPw" NameID="DST_p_PRIMARY_HEMATOL_RESIST_0cntr" Label="" Comment="" Index="28" SamplingRate="Sample1stOrderTrials" Type="Triangular">
      <Parameter xmi:id="_E-FSDMj7EemqDMx7F6EJPw" Name="subtype" Value="1"/>
      <Parameter xmi:id="_E-FSDcj7EemqDMx7F6EJPw" Name="min" Value="-0.02"/>
      <Parameter xmi:id="_E-FSDsj7EemqDMx7F6EJPw" Name="likeliest" Value="0"/>
      <Parameter xmi:id="_E-FSD8j7EemqDMx7G5EJPw" Name="max" Value="0.02"/>
    </Distribution>
    <Distribution xmi:id="_E-FSEMj7EemqDMx7G5EJPw" NameID="DST_p_ADHER_mpr_RATE_MM_0cntr" Label="" Comment="" Index="29" SamplingRate="Sample1stOrderTrials" Type="Triangular">
      <Parameter xmi:id="_E-FSEcj7EemqDMx7G5EJPw" Name="subtype" Value="1"/>
      <Parameter xmi:id="_E-FSEsj7EemqDMx7G5EJPw" Name="min" Value="-0.1"/>
      <Parameter xmi:id="_E-FSE8j7EemqDMx7G5EJPw" Name="likeliest" Value="0"/>
      <Parameter xmi:id="_E-FSFMj7EemqDMx7H4EJPw" Name="max" Value="0.1"/>
    </Distribution>
    <Distribution xmi:id="_E-FSFcj7EemqDMx7H4EJPw" NameID="DST_c_Drug_3TKI_Ponatinb" Label="" Comment="" Index="30" SamplingRate="Sample1stOrderTrials" Type="Triangular">
      <Parameter xmi:id="_E-FSFsj7EemqDMx7H4EJPw" Name="subtype" Value="1"/>
      <Parameter xmi:id="_E-FSF8j7EemqDMx7H4EJPw" Name="min" Value="-12421"/>
      <Parameter xmi:id="_E-FSGMj7EemqDMx7H4EJPw" Name="likeliest" Value="0"/>
      <Parameter xmi:id="_E-FSGcj7EemqDMx7I3EJPw" Name="max" Value="12421"/>
    </Distribution>
    <Distribution xmi:id="_E-FSGsj7EemqDMx7I3EJPw" NameID="DST_c_Drug_3TKI" Label="" Comment="" Index="31" SamplingRate="Sample1stOrderTrials" Type="Triangular">
      <Parameter xmi:id="_E-FSG8j7EemqDMx7I3EJPw" Name="subtype" Value="1"/>
      <Parameter xmi:id="_E-FSHMj7EemqDMx7I3EJPw" Name="min" Value="-12421"/>
      <Parameter xmi:id="_E-FSHcj7EemqDMx7I3EJPw" Name="likeliest" Value="0"/>
      <Parameter xmi:id="_E-FSHsj7EemqDMx7J2EJPw" Name="max" Value="12421"/>
    </Distribution>
    <Distribution xmi:id="_E-FSH8j7EemqDMx7J2EJPw" NameID="DST_p_STAY_CP2nd" Label="" Comment="" Index="32" Type="Exponential">
      <Parameter xmi:id="_E-FSIMj7EemqDMx7J2EJPw" Name="subtype" Value="1"/>
      <Parameter xmi:id="_E-FSIcj7EemqDMx7J2EJPw" Name="lambda" Value="0.01"/>
    </Distribution>
    <Variable xmi:id="_E-FSIsj7EemqDMx7J2EJPw" NameID="dose_IMATINIB_high" Label="" Comment="NCCN guidelines.&#xD;&#xA;Gotta Cancer Chemother Pharmacol 2014, Clinical usefulness of therapeutic concentration monitoring&#xD;&#xA;for imatinib" ShowInTree="false">
      <SensitivityRange xmi:id="_E-FSI8j7EemqDMx7K1EJPw" LowValue="400.0" HighValue="800.0"/>
    </Variable>
    <Variable xmi:id="_E-FSJMj7EemqDMx7K1EJPw" NameID="dose_IMATINIB_norm" Label="" Comment="Teng JE. Ther Drug Monit. 2012 Feb;34(1):85-97" ShowInTree="false">
      <SensitivityRange xmi:id="_E-FSJcj7EemqDMx7K1EJPw" HighValue="400.0"/>
    </Variable>
    <Variable xmi:id="_E-FSJsj7EemqDMx7K1EJPw" NameID="p_Cp_Met_MM_norm" Label="" Comment="" ShowInTree="false">
      <SensitivityRange xmi:id="_E-FSJ8j7EemqDMx7K1EJPw" HighValue="0.6953141352063369"/>
    </Variable>
    <Variable xmi:id="_E-FSKMj7EemqDMx7L0EJPw" NameID="t_Cycle_TDM" Label="" Comment="" ShowInTree="false">
      <SensitivityRange xmi:id="_E-FSKcj7EemqDMx7L0EJPw" HighValue="0.25"/>
    </Variable>
    <Variable xmi:id="_E-FSKsj7EemqDMx7L0EJPw" NameID="p_Cp_Met_TDM_norm" Label="" Comment="" ShowInTree="false">
      <SensitivityRange xmi:id="_E-FSK8j7EemqDMx7L0EJPw" HighValue="0.8584102099079925"/>
    </Variable>
    <Variable xmi:id="_E-FSLMj7EemqDMx7L0EJPw" NameID="p_IMATINIB_rspnd_Cp_met" Label="" Comment="equation estimated from data from Druker study. &#xD;&#xA;natural log equation." ShowInTree="false">
      <SensitivityRange xmi:id="_E-FSLcj7EemqDMx7MzEJPw" HighValue="0.7016415508052305"/>
    </Variable>
    <Variable xmi:id="_E-FSLsj7EemqDMx7MzEJPw" NameID="p_IMATINIB_rspnd_Cp_unmet" Label="" Comment="equation estimated from data from Druker study. &#xD;&#xA;natural log equation." ShowInTree="false">
      <SensitivityRange xmi:id="_E-FSL8j7EemqDMx7MzEJPw" HighValue="0.6678962912065718"/>
    </Variable>
    <Variable xmi:id="_E-FSMMj7EemqDMx7MzEJPw" NameID="p_SURVIVE_if_IMATINIB_rsp" Label="" Comment="" ShowInTree="false">
      <SensitivityRange xmi:id="_E-FSMcj7EemqDMx7MzEJPw" HighValue="0.9985208824229217"/>
    </Variable>
    <Variable xmi:id="_E-FSMsj7EemqDMx7NyEJPw" NameID="p_SURVIVE_if_IMATINIB_nrsp" Label="" Comment="" ShowInTree="false">
      <SensitivityRange xmi:id="_E-FSM8j7EemqDMx7NyEJPw" HighValue="0.9985208824229217"/>
    </Variable>
    <Variable xmi:id="_E-FSNMj7EemqDMx7NyEJPw" NameID="p_SURVIVE_RATE_IMATINIB_nrsp_rsp" Label="" Comment="" ShowInTree="false">
      <SensitivityRange xmi:id="_E-FSNcj7EemqDMx7NyEJPw" HighValue="1.0"/>
    </Variable>
    <Variable xmi:id="_E-FSNsj7EemqDMx7NyEJPw" NameID="p_Cp_Met_MM_highaggr" Label="" Comment="" ShowInTree="false">
      <SensitivityRange xmi:id="_E-FSN8j7EemqDMx7OxEJPw" HighValue="0.9954434140539083"/>
    </Variable>
    <Variable xmi:id="_E-FSOMj7EemqDMx7OxEJPw" NameID="p_Cp_Met_TDM_highaggr" Label="" Comment="" ShowInTree="false">
      <SensitivityRange xmi:id="_E-FSOcj7EemqDMx7OxEJPw" HighValue="0.955750330446878"/>
    </Variable>
    <Variable xmi:id="_E-FSOsj7EemqDMx7OxEJPw" NameID="p_PROG_CPtoAP_if_IMATINIB_nrsp" Label="" Comment="" ShowInTree="false">
      <SensitivityRange xmi:id="_E-FSO8j7EemqDMx7OxEJPw"/>
    </Variable>
    <Variable xmi:id="_E-FSPMj7EemqDMx7PwEJPw" NameID="decision_TxNoChange_MM_lowCp_norm" Label="" Comment="" ShowInTree="false">
      <SensitivityRange xmi:id="_E-FSPcj7EemqDMx7PwEJPw"/>
    </Variable>
    <Variable xmi:id="_E-FSPsj7EemqDMx7PwEJPw" NameID="decision_TxNoChange_MM_metCp_norm" Label="" Comment="" ShowInTree="false">
      <SensitivityRange xmi:id="_E-FSP8j7EemqDMx7PwEJPw"/>
    </Variable>
    <Variable xmi:id="_E-FSQMj7EemqDMx7PwEJPw" NameID="decision_TxNoChange_TDM_lowCp_norm" Label="rate of switching to next TKI if no response to normal Imatinib &amp; Ctrough was not met" Comment="Insight from 2009 - 2014 NCCN guideline.&#xD;&#xA;Evaluate adherence or switching therapy if no response to initial imatinib over 6 mo.&#xD;&#xA;Dose escalation rather than treatment switching. So move to the high dose IMT for low Cp&#xD;&#xA;The rule of thumb here is... We monitored C_trough, so we know that there is no issue in adherence.  &#xD;&#xA;Rather dose increase rather than switching Tx&#xD;&#xA;Those who are not response for 2 cycle (cumulative tracked by trk_NRSPND) will go dose escalation. without switching dose &#xD;&#xA;" ShowInTree="false">
      <SensitivityRange xmi:id="_E-FSQcj7EemqDMx7QvEJPw"/>
    </Variable>
    <Variable xmi:id="_E-FSQsj7EemqDMx7QvEJPw" NameID="decision_TxNoChange_TDM_metCp_norm" Label="rate of switching to next TKI if no response to normal Imatinib &amp; Ctrough was met" Comment="Insight from 2009 - 2014 NCCN guideline.&#xD;&#xA;Evaluate adherence or switching therapy if no response to initial imatinib over 6 mo.&#xD;&#xA;The rule of thumb here is... We monitored C_trough, so we know that there is no issue in adherence.  Those who are not response for 2 cycle (cumulative tracked by trk_NRSPND) will switching Med at 50% chance. Of the other 50%, half will go dose escalation and half will stay in the same dose. &#xD;&#xA;" ShowInTree="false">
      <SensitivityRange xmi:id="_E-FSQ8j7EemqDMx7QvEJPw"/>
    </Variable>
    <Variable xmi:id="_E-FSRMj7EemqDMx7QvEJPw" NameID="decision_TxNoChange_MM_lowCp_high" Label="" Comment="" ShowInTree="false">
      <SensitivityRange xmi:id="_E-FSRcj7EemqDMx7QvEJPw"/>
    </Variable>
    <Variable xmi:id="_E-FSRsj7EemqDMx7RuEJPw" NameID="decision_TxNoChange_MM_metCp_high" Label="" Comment="" ShowInTree="false">
      <SensitivityRange xmi:id="_E-FSR8j7EemqDMx7RuEJPw"/>
    </Variable>
    <Variable xmi:id="_E-FSSMj7EemqDMx7RuEJPw" NameID="decision_TxNoChange_TDM_lowCp_high" Label="" Comment="" ShowInTree="false">
      <SensitivityRange xmi:id="_E-FSScj7EemqDMx7RuEJPw"/>
    </Variable>
    <Variable xmi:id="_E-FSSsj7EemqDMx7RuEJPw" NameID="decision_TxNoChange_TDM_metCp_high" Label="" Comment="" ShowInTree="false">
      <SensitivityRange xmi:id="_E-FSS8j7EemqDMx7StEJPw"/>
    </Variable>
    <Variable xmi:id="_E-FSTMj7EemqDMx7StEJPw" NameID="p_SURVIVE_TxSwitch_noProg" Label="" Comment="" ShowInTree="false"/>
    <Variable xmi:id="_E-FSTcj7EemqDMx7StEJPw" NameID="p_SURVIVE_advCML_Accel" Label="" Comment="" ShowInTree="false"/>
    <Variable xmi:id="_E-FSTsj7EemqDMx7StEJPw" NameID="p_PROG_CP2TKI_to_3TKI" Label="" Comment="From Roschu: 0.03&#xD;&#xA;Estimate from Hoffmann's EUTOS study&#xD;&#xA;1 yr progression from chronic phase to accelarate phase is 0.05. assuming exponential distribution, per cycle rate is 0.012741&#xD;&#xA;: if(z_MC=0;0.012741;DST_p_PROG_CPtoAP_post_IMATINIB)" ShowInTree="false">
      <SensitivityRange xmi:id="_E-FST8j7EemqDMx7StEJPw" LowValue="0.01016" HighValue="0.012741"/>
    </Variable>
    <Variable xmi:id="_E-FSUMj7EemqDMx7TsEJPw" NameID="p_IMATINIB_intol_metCp_TDMnorm" Label="" Comment="" ShowInTree="false"/>
    <Variable xmi:id="_E-FSUcj7EemqDMx7TsEJPw" NameID="u_CP" Label="" Comment="" ShowInTree="false"/>
    <Variable xmi:id="_E-FSUsj7EemqDMx7TsEJPw" NameID="u_AP" Label="" Comment="" ShowInTree="false">
      <SensitivityRange xmi:id="_E-FSU8j7EemqDMx7TsEJPw" HighValue="0.8316"/>
    </Variable>
    <Variable xmi:id="_E-FSVMj7EemqDMx7TsEJPw" NameID="u_BP" Label="" Comment="" ShowInTree="false"/>
    <Variable xmi:id="_E-FSVcj7EemqDMx7UrEJPw" NameID="u_HSCT" Label="" Comment="" ShowInTree="false"/>
    <Variable xmi:id="_E-FSVsj7EemqDMx7UrEJPw" NameID="u_POPUL_gen" Label="" Comment="need a reference" ShowInTree="false">
      <SensitivityRange xmi:id="_E-FSV8j7EemqDMx7UrEJPw" HighValue="0.99"/>
    </Variable>
    <Variable xmi:id="_E-FSWMj7EemqDMx7UrEJPw" NameID="u_mAP" Label="" Comment="Rochau 2015" ShowInTree="false"/>
    <Variable xmi:id="_E-FSWcj7EemqDMx7UrEJPw" NameID="u_mBP" Label="" Comment="Rochau 2015" ShowInTree="false"/>
    <Variable xmi:id="_E-FSWsj7EemqDMx7VqEJPw" NameID="u_mCP" Label="" Comment="Rochau 2015" ShowInTree="false"/>
    <Variable xmi:id="_E-FSW8j7EemqDMx7VqEJPw" NameID="u_mHSCT" Label="" Comment="Rochau 2015&#xD;&#xA;w/ GVHD 0.98 and w/o GVHD 0.9. Approximately 0.95" ShowInTree="false"/>
    <Variable xmi:id="_E-FSXMj7EemqDMx7VqEJPw" NameID="c_IMATINIB_per400" Label="" Comment="WAC of 4735.91 for 30 tab. as of 2017/10/12&#xD;&#xA;The price for tab will be 157.9837&#xD;&#xA;Data from Micromedex Solutions - RedBook Online&#xD;&#xA;Search IMATINIB MESYLATE" ShowInTree="false">
      <SensitivityRange xmi:id="_6f4VcMm0EemqDMx7B-EJPw" LowValue="39.49593" HighValue="157.9837" Intervals="3"/>
    </Variable>
    <Variable xmi:id="_E-FSXsj7EemqDMx7VqEJPw" NameID="c_TDM" Label="" Comment="Based on the Payment rate available from CMS Fee schedule&#xD;&#xA;HCPCS code 80307 which is designated for drug test using chromatography.&#xD;&#xA;&#xD;&#xA;cost of $79.81.  ===> Take This&#xD;&#xA;Add 30 min salary for pharmacy resident.&#xD;&#xA;A total approximately around $90" ShowInTree="false">
      <SensitivityRange xmi:id="_6geyYMm0EemqDMx7B-EJPw" HighValue="100.0" Intervals="10"/>
    </Variable>
    <Variable xmi:id="_E-FSYMj7EemqDMx7WpEJPw" NameID="c_MM" Label="Conventional Monitoring, Molecular Monitoring only. per cycle" Comment="Medicare Fee Schedule: &#xD;&#xA;HCPCS 81170. $331.82 ==> take this for BCR-ABL1&#xD;&#xA;HCPCS 81206 $224.91 &#xD;&#xA;&#xD;&#xA;Cyptogenetic test for 100-300. $55.09&#xD;&#xA;&#xD;&#xA;&#xD;&#xA;Need to consult Gwen and Phil" ShowInTree="false">
      <SensitivityRange xmi:id="_6gLQYMm0EemqDMx7B-EJPw" LowValue="309.5272" HighValue="464.2908" Intervals="10"/>
    </Variable>
    <Variable xmi:id="_E-FSYsj7EemqDMx7WpEJPw" NameID="c_TDMonMM" Label="" Comment="" ShowInTree="false"/>
    <Variable xmi:id="_E-FSY8j7EemqDMx7WpEJPw" NameID="c_Drug_2TKI" Label="" Comment="Use average for monthly use of Dasatinib, Nilotinib and Bosautinib&#xD;&#xA;Nilotinib 400mg bid AWP 1month = 14898.06&#xD;&#xA;Dasatinib $12078.64&#xD;&#xA;Bosutinib $13538.30&#xD;&#xA;average = &#xD;&#xA;&#xD;&#xA;Average of Dasatinib, Nilotinib, bosutinib as 2nd line therapy was 11336.25 per mo in 2014.&#xD;&#xA;CPI adj to JUL 2017 = 12369.6 per mo and 37108.81 per three mo.&#xD;&#xA;Around 11000 per month, multiplied by three around 30000&#xD;&#xA;&#xD;&#xA;The price is similar to/ a little bit less than the current WAC of Dasatinib ($12078.64 for 30tab), Bosutinib ($13538.30 tab), or ponatinib ($16561.00 per 30 tab) Average 30 day WAC for Nilotinib 400mg bid was $6207.493&#xD;&#xA;The averege $ for the 4 drugs was $36289.07, which was quite similar to the average of the inflated cost. " ShowInTree="false">
      <SensitivityRange xmi:id="_6kWlwMm0EemqDMx7E7EJPw" LowValue="30384.75" HighValue="50641.25" Intervals="10"/>
    </Variable>
    <Variable xmi:id="_E-FSZcj7EemqDMx7XoEJPw" NameID="c_AP" Label="" Comment="From Rochau 2015.  $261.98 outpatient and $2173.10 inpatient per month. multiplied for 3 month cost = 7305.24 in 2014&#xD;&#xA;CPI adj to Jul2017 = 7305.24/168.417*183.769 =7971.15 &#xD;&#xA;&#xD;&#xA;" ShowInTree="false">
      <SensitivityRange xmi:id="_6gxtUMm0EemqDMx7B-EJPw" LowValue="5897.0" HighValue="8845.5" Intervals="10"/>
    </Variable>
    <Variable xmi:id="_E-FSZ8j7EemqDMx7XoEJPw" NameID="c_CP" Label="" Comment="From, Rochau 2015. &#xD;&#xA;outpatient CP 162.52 + inpatient CP 323.09 = 485.61 &#xD;&#xA;and multiplied for 3 month cost evaluation. = 1456.83&#xD;&#xA;Inflated to JUL2017 =  1589.63" ShowInTree="false">
      <SensitivityRange xmi:id="_6hhUMMm0EemqDMx7C9EJPw" LowValue="1271.704" HighValue="1907.556" Intervals="10"/>
    </Variable>
    <Variable xmi:id="_E-FSacj7EemqDMx7YnEJPw" NameID="c_BP" Label="" Comment="From Rochau 2015.  $261.98 outpatient and $1890.59 inpatient per month. multiplied for 3 month cost = 6457.71 in 2014&#xD;&#xA;CPI adj to JUL2017 = 7046.36" ShowInTree="false">
      <SensitivityRange xmi:id="_6hEoQMm0EemqDMx7C9EJPw" LowValue="5637.088" HighValue="8455.632" Intervals="10"/>
    </Variable>
    <Variable xmi:id="_E-FSa8j7EemqDMx7YnEJPw" NameID="c_HSCT" Label="" Comment="From HCUPnet 2014 National Statistics, Mean cost of 94078 with SE of 4886 for all types of BMT.  &#xD;&#xA;102654 in 2017 JUL. &#xD;&#xA;&#xD;&#xA;https://hcupnet-archive.ahrq.gov/HCUPnet.jsp?Id=2FB5941CE193DF18&amp;Form=DispTab&amp;JS=Y&amp;Action=Accept&#xD;&#xA;&#xD;&#xA;From Rochau 2015. Average of related donor / unrelated donor cases were around 110,000. This may be similar to this inupt." ShowInTree="false">
      <SensitivityRange xmi:id="_6h0PIMm0EemqDMx7C9EJPw" LowValue="82123.2" HighValue="123184.8" Intervals="10"/>
    </Variable>
    <Variable xmi:id="_E-FSbcj7EemqDMx7YnEJPw" NameID="c_IMATINIB400_TDM3mo" Label="" Comment="" ShowInTree="false"/>
    <Variable xmi:id="_E-FSbsj7EemqDMx7ZmEJPw" NameID="p_ADHER_mpr_MM" Label="" Comment="p_ADHER_mpr_MM_initial-(if(_stage>3;0.0035*(_Stage-3);0))&#xD;&#xA;&#xD;&#xA;Guerin CMRO 2014&#xD;&#xA;Aggressive Monitoring improves MPR from 86.0 - 86.6 - 95.1%.  &#xD;&#xA;%MPR over 80%: from 68.6% - 73.7% - 83.9% depends on the intensity.&#xD;&#xA;use  86.6 for basecase. for cost calculation as medication cost usually follow MPR rather than PDC" ShowInTree="false">
      <SensitivityRange xmi:id="_6jKS8Mm0EemqDMx7D8EJPw" LowValue="0.6495" HighValue="1.0" Intervals="10"/>
    </Variable>
    <Variable xmi:id="_E-FScMj7EemqDMx7ZmEJPw" NameID="p_ADHER_mpr_TDM" Label="" Comment="" ShowInTree="false">
      <SensitivityRange xmi:id="_E-FSccj7EemqDMx7ZmEJPw" HighValue="0.96139996"/>
    </Variable>
    <Variable xmi:id="_E-FScsj7EemqDMx7ZmEJPw" NameID="d_DISCOUNTperYR" Label="" Comment="" ShowInTree="false">
      <SensitivityRange xmi:id="_6ij2AMm0EemqDMx7D8EJPw" LowValue="0.01" HighValue="0.05" Intervals="10"/>
    </Variable>
    <Variable xmi:id="_E-FSdMj7EemqDMx7alEJPw" NameID="d_DISCOUNTperCycle" Label="" Comment="" ShowInTree="false"/>
    <Variable xmi:id="_E-FSdcj7EemqDMx7alEJPw" NameID="dmgr_AGE" Label="" Comment="" ShowInTree="false"/>
    <Variable xmi:id="_E-FSdsj7EemqDMx7alEJPw" NameID="p_SURVIVE_general" Label="" Comment="" ShowInTree="false"/>
    <Variable xmi:id="_E-FSd8j7EemqDMx7alEJPw" NameID="p_SURVIVE_if_IMATINIB_intol" Label="" Comment="" ShowInTree="false"/>
    <Variable xmi:id="_E-FSeMj7EemqDMx7bkEJPw" NameID="p_SURVIVE_RATE_IMATINIB_intol_rsp" Label="" Comment="" ShowInTree="false"/>
    <Variable xmi:id="_E-FSecj7EemqDMx7bkEJPw" NameID="p_SURVIVE_advCML_Blast" Label="" Comment="" ShowInTree="false"/>
    <Variable xmi:id="_E-FSesj7EemqDMx7bkEJPw" NameID="p_SURVIVE_advCML_postHCT" Label="" Comment="" ShowInTree="false"/>
    <Variable xmi:id="_E-FSe8j7EemqDMx7bkEJPw" NameID="p_SURVIVE_RATE_advCML_accel_gen" Label="" Comment="" ShowInTree="false"/>
    <Variable xmi:id="_E-FSfMj7EemqDMx7bkEJPw" NameID="p_SURVIVE_RATE_advCML_blast_gen" Label="" Comment="5 year survival from Jain 2017 study was 33% (2010 - 2016 data). &#xD;&#xA;3 monthly value would be 0.946075&#xD;&#xA;&#xD;&#xA;Probability of dying fromCMLinBPonchemotherapy is 0.09, which was for monthly cycle from Rochau's 2015 study (cites. &#xD;&#xA;Therfor, the three month mortality will be (1-0.09)^3 = 0.246429 and survival will be  0.753571. &#xD;&#xA;With minimal mortality in general population, as well as in CP population, use this value as an input for this. &#xD;&#xA;" ShowInTree="false"/>
    <Variable xmi:id="_E-FSfcj7EemqDMx7cjEJPw" NameID="p_SURVIVE_RATE_advCML_hct_gen" Label="" Comment="From Gratwohl 2016 study. 10 year survivap post hsct was 0.61 (performed for chronic phase though), which estimates 0.987719 per cycle. &#xD;&#xA;Multiply this rate to the general population. " ShowInTree="false"/>
    <Variable xmi:id="_E-FSfsj7EemqDMx7cjEJPw" NameID="p_PROG_CPtoAP_if_IMATINIB_rsp" Label="" Comment="if(_STAGE&lt;2;0;p_PROG_CPtoAP_if_IMATINIB_rsp_3yr/3*t_Cycle_TDM)&#xD;&#xA;&#xD;&#xA;Jain(2013)_BLOOD, 13 JUNE 2013. VOL 121, NUMBER 24&#xD;&#xA;&#xD;&#xA;Early(3mo) BCR-ABL &lt;1%, PFS=96% for 3yr.&#xD;&#xA;Early(3mo) BCR-ABL &lt;10%, PFS=98% for 3yr.&#xD;&#xA;Early(3mo) BCR-ABL >10%, PFS=61% for 3yr.&#xD;&#xA;&#xD;&#xA;6mo BCR-ABL &lt;1%, PFS=97% for 3yr.&#xD;&#xA;6mo BCR-ABL &lt;10%, PFS=76% for 3yr.&#xD;&#xA;6mo BCR-ABL >10%, PFS=88% for 3yr.&#xD;&#xA;&#xD;&#xA;Early(3mo) CCR =0%, OS=98% for 3yr&#xD;&#xA;Early(3mo) CCR&lt;35%(respond), OS=96% &#xD;&#xA;Early(3mo) CCR>35%(respond), OS=92%&#xD;&#xA;&#xD;&#xA;Use 6 mo statistics from BCR-ABL. Assuming no progression until 6 mo. all patients started Tx at their very initial phase. Minimal progression can be cought from the chart. &#xD;&#xA;3yr EFS of 97% for molecular response group. &#xD;&#xA;&#xD;&#xA;May not be able to use exponential model as progression would be accelerate.... From Jain's study. chart is pretty much linear. So simply calculate based on overall 3 yearly EFS multiplied by the length of cycle" ShowInTree="false"/>
    <Variable xmi:id="_E-FSf8j7EemqDMx7cjEJPw" NameID="p_PROG_CPtoAP_if_IMATINIB_rsp_3yr" Label="" Comment="Jain(2013)_BLOOD, 13 JUNE 2013. VOL 121, NUMBER 24&#xD;&#xA;&#xD;&#xA;Early(3mo) BCR-ABL &lt;1%, PFS=96% for 3yr.&#xD;&#xA;Early(3mo) BCR-ABL &lt;10%, PFS=98% for 3yr.&#xD;&#xA;Early(3mo) BCR-ABL >10%, PFS=61% for 3yr.&#xD;&#xA;&#xD;&#xA;6mo BCR-ABL &lt;1%, PFS=97% for 3yr.&#xD;&#xA;6mo BCR-ABL &lt;10%, PFS=76% for 3yr.&#xD;&#xA;6mo BCR-ABL >10%, PFS=88% for 3yr.&#xD;&#xA;&#xD;&#xA;Early(3mo) CCR =0%, OS=98% for 3yr&#xD;&#xA;Early(3mo) CCR&lt;35%(respond), OS=96% &#xD;&#xA;Early(3mo) CCR>35%(respond), OS=92%&#xD;&#xA;&#xD;&#xA;Use 6 mo statistics from BCR-ABL. Assuming no progression until 6 mo. all patients started Tx at their very initial phase. Minimal progression can be cought from the chart. &#xD;&#xA;3yr EFS of 97% for molecular response group. " ShowInTree="false"/>
    <Variable xmi:id="_E-FSgMj7EemqDMx7cjEJPw" NameID="p_PROG_CPtoAP_RATE_NRSP_RSP" Label="" Comment="Jain(2013)_BLOOD, 13 JUNE 2013. VOL 121, NUMBER 24&#xD;&#xA;Use 6 mo statistics from BCR-ABL. Assuming no progression until 6 mo. all patients started Tx at their very initial phase. Minimal progression can be cought from the chart. &#xD;&#xA;3yr EFS of 97% for molecular response group. &#xD;&#xA;3yr EFS for no response group is 61%. &#xD;&#xA;Progression = 39/3 = 13. &#xD;&#xA;13 times faster. &#xD;&#xA;May not be able to use exponential model as progression would be accelerate.... From Jain's study. chart is pretty much linear. So simply calculate based on overall 3 yearly EFS multiplied by the length of cycle" ShowInTree="false"/>
    <Variable xmi:id="_E-FSgcj7EemqDMx7cjEJPw" NameID="c_HSCT_thereafter" Label="" Comment="From Rochau 2015. Follow up for year 1 needs 485.61 per months without GVHD.  &#xD;&#xA;3 month cost adj for 2017 JUL will be approximately $1589.63" ShowInTree="false">
      <SensitivityRange xmi:id="_6iHxIMm0EemqDMx7C9EJPw" LowValue="1271.704" HighValue="1907.556" Intervals="10"/>
    </Variable>
    <Variable xmi:id="_E-FSg8j7EemqDMx7diEJPw" NameID="z_QALY_to_LY_switch" Label="1=QALY outcome; 0=LY outcome" Comment="1=QALY outcome&#xD;&#xA;0=LY outcome" ShowInTree="false"/>
    <Variable xmi:id="_E-FShMj7EemqDMx7diEJPw" NameID="p_SURVIVE_RATE_IMATINIB_rsp_gen" Label="" Comment="" ShowInTree="false"/>
    <Variable xmi:id="_E-FShcj7EemqDMx7diEJPw" NameID="terminate_YR" Label="" Comment="" ShowInTree="false">
      <SensitivityRange xmi:id="_E-FShsj7EemqDMx7diEJPw" LowValue="5.0" HighValue="60.0" Intervals="55"/>
    </Variable>
    <Variable xmi:id="_E-FSh8j7EemqDMx7ehEJPw" NameID="p_PROG_APtoBP" Label="" Comment="A total of 35% progression from AP to BP in a year: Data from Guilhot F 2007.&#xD;&#xA;3 month progression rate estimates around 0.102099&#xD;&#xA;&#xD;&#xA;if(z_MC=0;0.102099;DST_p_PROG_APtoBP)&#xD;&#xA;" ShowInTree="false">
      <SensitivityRange xmi:id="_6fSfkMm0EemqDMx7A_EJPw" LowValue="0.0816792" HighValue="0.1225188" Intervals="10"/>
    </Variable>
    <Variable xmi:id="_E-FSicj7EemqDMx7ehEJPw" NameID="p_PROG_APtoHSCT" Label="" Comment="A total of 257 CML-HSCT cases in the US in 2015 Data from U.S. Transplant Data by Center Report available from  HRSA, https://bloodcell.transplant.hrsa.gov/RESEARCH/Transplant_Data/US_Tx_Data/Data_by_Center/center.aspx&#xD;&#xA;&#xD;&#xA;Annual incidence of CML was 1.8 out of 100,000 = approximately 5776 new cases per year. Meaning 4.4492919220%% of patients were subject.&#xD;&#xA;&#xD;&#xA;Assuming same probability, 1% of patients at AP and BP receiving HSCT per 3 monthly cycle achieved this rate. &#xD;&#xA;&#xD;&#xA;" ShowInTree="false">
      <SensitivityRange xmi:id="_E-FSisj7EemqDMx7ehEJPw" HighValue="0.1"/>
    </Variable>
    <Variable xmi:id="_E-FSi8j7EemqDMx7ehEJPw" NameID="p_PROG_BPtoHSCT" Label="" Comment="" ShowInTree="false">
      <SensitivityRange xmi:id="_E-FSjMj7EemqDMx7fgEJPw" HighValue="0.1"/>
    </Variable>
    <Variable xmi:id="_E-FSjcj7EemqDMx7fgEJPw" NameID="p_SURVIVE_RATE_advCML_hct_gen_highrisk" Label="" Comment="" ShowInTree="false"/>
    <Variable xmi:id="_E-FSjsj7EemqDMx7fgEJPw" NameID="p_SURVIVE_RATE_advCML_hct_gen_lowrisk" Label="" Comment="No specific data. Put this as same as accelerate phase" ShowInTree="false"/>
    <Variable xmi:id="_E-FSj8j7EemqDMx7fgEJPw" NameID="p_RATIO_highriskHSCT_of_allHSCT" Label="" Comment="Rochau 2015 UK study" ShowInTree="false"/>
    <Variable xmi:id="_E-FSkMj7EemqDMx7fgEJPw" NameID="p_SURVIVE_RATE_TxSwitch_gen" Label="" Comment="" ShowInTree="false"/>
    <Variable xmi:id="_E-FSkcj7EemqDMx7gfEJPw" NameID="c_Drug_Chemo" Label="" Comment="Hydroxyurea 2000mg QD: $440 for 3mo from RedBook - Take this value.&#xD;&#xA;Vincristine Sulfate: $12.82 per wk. = $166.66 for 3 mo. &#xD;&#xA;&#xD;&#xA;&#xD;&#xA;7555.44 from 2006 value available from Reed. Pharmacoeconomics 2008&#xD;&#xA;after CPI adj for JUL2017, drug cost=10577.30499&#xD;&#xA;&#xD;&#xA;  &#xD;&#xA;&#xD;&#xA;Omacetaxine cost $14000 (maintenance) - $28000 (induction) per year in 2013. approximately $3500 - $7000 per 3 months.  &#xD;&#xA;http://formularyjournal.modernmedicine.com/formulary-journal/content/tags/cancer-drugs/leukemia-experts-protest-skyrocketing-drug-prices&#xD;&#xA;Use $3500 and inflate to 2013 and inflate this to JUL 2017 = $3907.7&#xD;&#xA;&#xD;&#xA;&#xD;&#xA;" ShowInTree="false">
      <SensitivityRange xmi:id="_6kzRsMm0EemqDMx7E7EJPw" LowValue="330.0" HighValue="550.0" Intervals="10"/>
    </Variable>
    <Variable xmi:id="_E-FSk8j7EemqDMx7gfEJPw" NameID="u_mHSCT_wGVHD" Label="" Comment="" ShowInTree="false"/>
    <Variable xmi:id="_E-FSlMj7EemqDMx7gfEJPw" NameID="u_mHSCT_woGVHD" Label="" Comment="Rochau 2015" ShowInTree="false"/>
    <Variable xmi:id="_E-FSlcj7EemqDMx7gfEJPw" NameID="p_INCIDENCE_GVHD" Label="" Comment="Jacobsohn David, Orphanet J Rare Dis 2007.&#xD;&#xA;About 35 - 50% will develope acute GVHD," ShowInTree="false"/>
    <Variable xmi:id="_E-FSlsj7EemqDMx7heEJPw" NameID="c_HSCT_thereafter_acuteGVHD" Label="" Comment="Rachau, Cost is $66821 per case. = 72912.6 in 2017" ShowInTree="false"/>
    <Variable xmi:id="_E-FSl8j7EemqDMx7heEJPw" NameID="c_HSCT_thereafter_chronicGVHD" Label="" Comment="Rachau 2015. 10082.11 per case in 2014, 11001.142 in 2017" ShowInTree="false"/>
    <Variable xmi:id="_E-FSmMj7EemqDMx7heEJPw" NameID="Cmax" Label="" Comment="From Yoshida Study.&#xD;&#xA;Plasma Trough Concentration = 3.1213 (+ /- 0.8995 for CI) dose&#xD;&#xA;Stendard Error of Mean is 0.0.458925351" ShowInTree="false">
      <SensitivityRange xmi:id="_E-FSmcj7EemqDMx7heEJPw" LowValue="1600.0" HighValue="2000.0" Intervals="10"/>
    </Variable>
    <Variable xmi:id="_E-FSmsj7EemqDMx7heEJPw" NameID="Cmin" Label="" Comment="kinet_Trough_Cont" ShowInTree="false">
      <SensitivityRange xmi:id="_E-FSm8j7EemqDMx7idEJPw" LowValue="750.0" HighValue="1000.0" Intervals="10"/>
    </Variable>
    <Variable xmi:id="_E-FSnMj7EemqDMx7idEJPw" NameID="c_IMATINIB400_MM3mo" Label="" Comment="" ShowInTree="false"/>
    <Variable xmi:id="_E-FSncj7EemqDMx7idEJPw" NameID="c_IMATINIB_high_TDM3mo" Label="" Comment="" ShowInTree="false"/>
    <Variable xmi:id="_E-FSnsj7EemqDMx7idEJPw" NameID="c_IMATINIB_high_MM3mo" Label="" Comment="" ShowInTree="false"/>
    <Variable xmi:id="_E-FSn8j7EemqDMx7idEJPw" NameID="kinet_Dose_Ctrough_Coeff" Label="" Comment="Linear Regression (100 - 200 - 300 - 400) of Yoshida data.&#xD;&#xA;Linearity was confirmed by the data from Pickard at al&#xD;&#xA;&#xD;&#xA;&#xD;&#xA;if(DST_kinet_Dose_Ctrough_Coeff>2.203483;DST_kinet_Dose_Ctrough_Coeff;2.203483)" ShowInTree="false">
      <SensitivityRange xmi:id="_6d8bwMm0EemqDMx7A_EJPw" LowValue="2.497066" HighValue="3.7456" Intervals="16"/>
    </Variable>
    <Variable xmi:id="_E-FSocj7EemqDMx7jcEJPw" NameID="kinet_Dose_Ctrough_Sigma" Label="" Comment="From Yoshida Data" ShowInTree="false">
      <SensitivityRange xmi:id="_E-FSosj7EemqDMx7jcEJPw" HighValue="0.458925351"/>
    </Variable>
    <Variable xmi:id="_E-FSo8j7EemqDMx7jcEJPw" NameID="c_HSCT_INITIAL" Label="" Comment="" ShowInTree="false"/>
    <Variable xmi:id="_E-FSpMj7EemqDMx7jcEJPw" NameID="c_HSCT_GVHD" Label="" Comment="" ShowInTree="false"/>
    <Variable xmi:id="_E-FSpcj7EemqDMx7kbEJPw" NameID="p_Cp_Met_MM_highforlowCp" Label="" Comment="" ShowInTree="false"/>
    <Variable xmi:id="_E-FSpsj7EemqDMx7kbEJPw" NameID="p_Cp_Met_TDM_highforlowCp" Label="" Comment="" ShowInTree="false">
      <SensitivityRange xmi:id="_E-FSp8j7EemqDMx7kbEJPw" HighValue="0.998570950999968"/>
    </Variable>
    <Variable xmi:id="_E-FSqMj7EemqDMx7kbEJPw" NameID="p_IMATINIB_intol_Cp_low" Label="" Comment="" ShowInTree="false"/>
    <Variable xmi:id="_E-FSqcj7EemqDMx7kbEJPw" NameID="kinet_Low_vs_Norm_PKrate" Label="" Comment="Drug metabolism in this patient might affect the PK in this population in addition to the low adherence. &#xD;&#xA;Ratio of the median of low PK group to the mean Ctrough in all" ShowInTree="false"/>
    <Variable xmi:id="_E-FSqsj7EemqDMx7laEJPw" NameID="p_IMATINIB_intol_metCp_TDM_highaggr" Label="" Comment="" ShowInTree="false"/>
    <Variable xmi:id="_E-FSq8j7EemqDMx7laEJPw" NameID="p_IMATINIB_intol_metCp_TDM_highforlowCp" Label="" Comment="" ShowInTree="false"/>
    <Variable xmi:id="_E-FSrMj7EemqDMx7laEJPw" NameID="p_IMATINIB_intol_Cp_good" Label="" Comment="" ShowInTree="false"/>
    <Variable xmi:id="_E-FSrcj7EemqDMx7laEJPw" NameID="p_IMATINIB_intol_Cp_above" Label="" Comment="" ShowInTree="false"/>
    <Variable xmi:id="_E-FSrsj7EemqDMx7laEJPw" NameID="p_INTOLERANCE_over_Cmin_intol" Label="" Comment="Jabbour 2009&#xD;&#xA;Intolerance > grade 3 after dose escalation was 12 cases out of 84 patients (14%) over the median follow up of 61 months. meaning 0.7% per 3mo in high dose. &#xD;&#xA;From Larson, discontinuation due to ADE over 5 yr was 7% (incurred in high PK group.  (0.35%/ 3 month)&#xD;&#xA;==> use 2% to keep conservativeness." ShowInTree="false">
      <SensitivityRange xmi:id="_6iQ7EMm0EemqDMx7C9EJPw" HighValue="0.04" Intervals="10"/>
    </Variable>
    <Variable xmi:id="_E-FSsMj7EemqDMx7mZEJPw" NameID="kinet_Sigma_to_Coeff" Label="" Comment="" ShowInTree="false">
      <SensitivityRange xmi:id="_6ei4sMm0EemqDMx7A_EJPw" LowValue="0.117623" HighValue="0.176434" Intervals="10"/>
    </Variable>
    <Variable xmi:id="_E-FSssj7EemqDMx7mZEJPw" NameID="kinet_Ctrough_Response_Coeff" Label="" Comment="Larson Data Use  1 year response &#xD;&#xA;0.0001077122x + 0.5671592787&#xD;&#xA;2 yr response &#xD;&#xA;0.0000886764x + 0.6998456657" ShowInTree="false">
      <SensitivityRange xmi:id="_6esCoMm0EemqDMx7A_EJPw" LowValue="2.5" HighValue="3.75" Intervals="20"/>
    </Variable>
    <Variable xmi:id="_E-FStMj7EemqDMx7nYEJPw" NameID="kinet_Ctrough_Response_Intercept" Label="" Comment="arson Data Use  1 year response &#xD;&#xA;0.0001077122x + 0.5671592787&#xD;&#xA;2 yr response &#xD;&#xA;0.0000886764x + 0.6998456657" ShowInTree="false">
      <SensitivityRange xmi:id="_6e-9kMm0EemqDMx7A_EJPw" LowValue="0.453727423" HighValue="0.680591134" Intervals="10"/>
    </Variable>
    <Variable xmi:id="_E-FStsj7EemqDMx7nYEJPw" NameID="kinet_LowPK_midCtrough" Label="" Comment="" ShowInTree="false"/>
    <Variable xmi:id="_E-FSt8j7EemqDMx7nYEJPw" NameID="p_IMATINIB_rspnd_Cp_aggr" Label="" Comment="equation estimated from data from Druker study. &#xD;&#xA;natural log equation." ShowInTree="false"/>
    <Variable xmi:id="_E-FSuMj7EemqDMx7nYEJPw" NameID="p_IMATINIB_rspnd_Cp_highforlowC" Label="" Comment="equation estimated from data from Druker study. &#xD;&#xA;natural log equation." ShowInTree="false"/>
    <Variable xmi:id="_E-FSucj7EemqDMx7oXEJPw" NameID="decision_TxNoChange_initial_normDose" Label="" Comment="" ShowInTree="false">
      <SensitivityRange xmi:id="_E-FSusj7EemqDMx7oXEJPw" LowValue="0.25" HighValue="0.75"/>
    </Variable>
    <Variable xmi:id="_E-FSu8j7EemqDMx7oXEJPw" NameID="decision_TxNoChange_initial_highDose" Label="" Comment="" ShowInTree="false">
      <SensitivityRange xmi:id="_E-FSvMj7EemqDMx7oXEJPw" HighValue="1.0"/>
    </Variable>
    <Variable xmi:id="_E-FSvcj7EemqDMx7oXEJPw" NameID="p_ADHER_mpr_MM_initial" Label="" Comment="from Guerin. 2 monitoring.&#xD;&#xA;No standard deviation data" ShowInTree="false">
      <SensitivityRange xmi:id="_E-FSvsj7EemqDMx7pWEJPw" LowValue="0.65" HighValue="1.0" Intervals="14"/>
    </Variable>
    <Variable xmi:id="_E-FSv8j7EemqDMx7pWEJPw" NameID="z_MC" Label="" Comment="" ShowInTree="false"/>
    <Variable xmi:id="_E-FSwMj7EemqDMx7pWEJPw" NameID="p_ADHER_mpr_RATE_gapclose" Label="" Comment="gap close approach&#xD;&#xA;9.54 (5.22 - 13.86) % increase in the adherence achieved by a closure monitoring.  from 0.866&#xD;&#xA;Therefore. The rate of gap closure is 0.0954/(1-0.866)= 71.194%&#xD;&#xA;from 95%CI, Standard Deviation for the distribution of gap closure was 16.448%&#xD;&#xA;" ShowInTree="false">
      <SensitivityRange xmi:id="_6i3YAMm0EemqDMx7D8EJPw" HighValue="1.0" Intervals="100"/>
    </Variable>
    <Variable xmi:id="_E-FSwsj7EemqDMx7pWEJPw" NameID="zzz_calculator" Label="" Comment="" ShowInTree="false"/>
    <Variable xmi:id="_E-FSw8j7EemqDMx7qVEJPw" NameID="p_IMATINIB_rspnd_Cp_equation_intercept" Label="" Comment="" ShowInTree="false"/>
    <Variable xmi:id="_E-FSxMj7EemqDMx7qVEJPw" NameID="p_IMATINIB_rspnd_Cp_equation_Ctrough" Label="" Comment="" ShowInTree="false"/>
    <Variable xmi:id="_E-FSxcj7EemqDMx7qVEJPw" NameID="p_IMATINIB_rspnd_Cp_equation_cycle" Label="" Comment="" ShowInTree="false"/>
    <Variable xmi:id="_E-FSxsj7EemqDMx7qVEJPw" NameID="p_IMATINIB_rspnd_Cp_equation_LNcycle" Label="" Comment="" ShowInTree="false"/>
    <Variable xmi:id="_E-FSx8j7EemqDMx7qVEJPw" NameID="p_PROG_STAYIN_CP2TKI" Label="" Comment="from Shah 2016 Dasatinib for imatninig resistance: 39% over 7 yr = 966.93% per cycle&#xD;&#xA;from Giles 2013, Progression Free on Nilotinib at 48 month was 57% = 0.965478 per cycle. &#xD;&#xA;Median time to the end of Nilotinib = 561 days. = 0.893249 per cycle&#xD;&#xA;&#xD;&#xA;from Gambacorti 2014. Probability Retaining Response (CCyR) for 2 years = 72%,  estiamtes 96.0% per cycle. MCyR 77% estimate 96.7857%&#xD;&#xA;&#xD;&#xA;average across the three values = 96.6755" ShowInTree="false">
      <SensitivityRange xmi:id="_6jwI0Mm0EemqDMx7D8EJPw" LowValue="0.947" HighValue="0.987" Intervals="10"/>
    </Variable>
    <Variable xmi:id="_E-FSycj7EemqDMx7rUEJPw" NameID="terminate_TDM_YR" Label="" Comment="" ShowInTree="false">
      <SensitivityRange xmi:id="_E-FSysj7EemqDMx7rUEJPw" HighValue="70.0" Intervals="70"/>
    </Variable>
    <Variable xmi:id="_E-FSy8j7EemqDMx7rUEJPw" NameID="p_PROG_HSCT" Label="" Comment="A total of 257 CML-HSCT cases in the US in 2015 Data from U.S. Transplant Data by Center Report available from  HRSA, https://bloodcell.transplant.hrsa.gov/RESEARCH/Transplant_Data/US_Tx_Data/Data_by_Center/center.aspx&#xD;&#xA;&#xD;&#xA;Annual incidence of CML was 1.8 out of 100,000 = approximately 5776 new cases per year. Meaning 4.4492919220%% of patients were subject.&#xD;&#xA;&#xD;&#xA;Assuming same probability, 0.475% of patients at AP and BP receiving HSCT per 3 monthly cycle achieved this rate. &#xD;&#xA;&#xD;&#xA;" ShowInTree="false">
      <SensitivityRange xmi:id="_6flagMm0EemqDMx7B-EJPw" LowValue="0.003562875" HighValue="0.005938125" Intervals="10"/>
    </Variable>
    <Variable xmi:id="_E-FSzcj7EemqDMx7sTEJPw" NameID="p_PRIMARY_HEMATOL_RESIST" Label="" Comment="" ShowInTree="false">
      <SensitivityRange xmi:id="_6jdN4Mm0EemqDMx7D8EJPw" HighValue="0.04" Intervals="10"/>
    </Variable>
    <Variable xmi:id="_E-FSz8j7EemqDMx7sTEJPw" NameID="c_IMATINIB300_MM3mo" Label="" Comment="" ShowInTree="false"/>
    <Variable xmi:id="_E-FS0Mj7EemqDMx7sTEJPw" NameID="c_IMATINIB300_TDM3mo" Label="" Comment="" ShowInTree="false"/>
    <Variable xmi:id="_E-FS0cj7EemqDMx7sTEJPw" NameID="C300_TDM" Label="" Comment="" ShowInTree="false"/>
    <Variable xmi:id="_E-FS0sj7EemqDMx7tSEJPw" NameID="C600_TDM" Label="" Comment="" ShowInTree="false"/>
    <Variable xmi:id="_E-FS08j7EemqDMx7tSEJPw" NameID="C400_TDM" Label="" Comment="" ShowInTree="false"/>
    <Variable xmi:id="_E-FS1Mj7EemqDMx7tSEJPw" NameID="kinet_Ctrough_Tox_Coeff" Label="" Comment="" ShowInTree="false"/>
    <Variable xmi:id="_E-FS1cj7EemqDMx7tSEJPw" NameID="kinet_Ctrough_Tox_Intercept" Label="" Comment="" ShowInTree="false"/>
    <Variable xmi:id="_E-FS1sj7EemqDMx7tSEJPw" NameID="C300TOX_TDM" Label="" Comment="" ShowInTree="false"/>
    <Variable xmi:id="_E-FS18j7EemqDMx7uREJPw" NameID="C400TOX_TDM" Label="" Comment="" ShowInTree="false"/>
    <Variable xmi:id="_E-FS2Mj7EemqDMx7uREJPw" NameID="C600TOX_TDM" Label="" Comment="" ShowInTree="false"/>
    <Variable xmi:id="_E-FS2cj7EemqDMx7uREJPw" NameID="C300_MM" Label="" Comment="" ShowInTree="false"/>
    <Variable xmi:id="_E-FS2sj7EemqDMx7uREJPw" NameID="C400_MM" Label="" Comment="" ShowInTree="false"/>
    <Variable xmi:id="_E-FS28j7EemqDMx7uREJPw" NameID="C300TOX_MM" Label="" Comment="" ShowInTree="false"/>
    <Variable xmi:id="_E-FS3Mj7EemqDMx7vQEJPw" NameID="C400TOX_MM" Label="" Comment="" ShowInTree="false"/>
    <Variable xmi:id="_E-FS3cj7EemqDMx7vQEJPw" NameID="C600_MM" Label="" Comment="" ShowInTree="false"/>
    <Variable xmi:id="_E-FS3sj7EemqDMx7vQEJPw" NameID="C600TOX_MM" Label="" Comment="" ShowInTree="false"/>
    <Variable xmi:id="_E-FS38j7EemqDMx7vQEJPw" NameID="decision_STAY_ifNORESPONSE" Label="" Comment="" ShowInTree="false"/>
    <Variable xmi:id="_E-FS4Mj7EemqDMx7vQEJPw" NameID="p_ADHER_mpr_RATE_gapclose_base" Label="" Comment="" ShowInTree="false"/>
    <Variable xmi:id="_E-FS4cj7EemqDMx7wPEJPw" NameID="c_Drug_3TKI_Ponatinb" Label="" Comment="" ShowInTree="false">
      <SensitivityRange xmi:id="_6kpgsMm0EemqDMx7E7EJPw" LowValue="37262.0" HighValue="62103.0" Intervals="10"/>
    </Variable>
    <Variable xmi:id="_E-FS48j7EemqDMx7wPEJPw" NameID="p_PROG_CP3TKI_to_AP" Label="" Comment="" ShowInTree="false"/>
    <Variable xmi:id="_E-FS5Mj7EemqDMx7wPEJPw" NameID="p_PROG_STAYIN_CP3TKI" Label="" Comment="Cortes 2013 phase 2 trial of ponatinib, multifailure&#xD;&#xA;within CP, progression free at 12 mo is 80% = 0.9457 progression free every 3 month. " ShowInTree="false">
      <SensitivityRange xmi:id="_6kDq0Mm0EemqDMx7E7EJPw" HighValue="0.946"/>
    </Variable>
    <Variable xmi:id="_E-FS5sj7EemqDMx7xOEJPw" NameID="c_Drug_INVESTIGATE" Label="" Comment="" ShowInTree="false"/>
    <Variable xmi:id="_E-FS58j7EemqDMx7xOEJPw" NameID="z_BLAST_3GTKI_INVESTIGATE_switch" Label="1=Ponatinib, 0=Investigate" Comment="" ShowInTree="false"/>
    <Tracker xmi:id="_E-FS6Mj7EemqDMx7xOEJPw" NameID="TRACK_intolerant" Label="" Comment=""/>
    <Tracker xmi:id="_E-FS6cj7EemqDMx7xOEJPw" NameID="trk_AP" Label="" Comment=""/>
    <Tracker xmi:id="_E-FS6sj7EemqDMx7xOEJPw" NameID="trk_STATE" Label="" Comment="" DefaultValue="1.0"/>
    <Table xmi:id="_E-FS68j7EemqDMx7yNEJPw" NameID="Table1" Label="" Comment="" LookupMethod="RowColInterpolate" DataProvider="com.treeage.treeagepro.tables.sql.TableProvider">
      <DataProviderOptions xmi:id="_E-FS7Mj7EemqDMx7yNEJPw" key="warn_to_substituting" value="false"/>
      <DataProviderOptions xmi:id="_E-FS7cj7EemqDMx7yNEJPw" key="database" value=""/>
      <DataProviderOptions xmi:id="_E-FS7sj7EemqDMx7yNEJPw" key="null_values" value="error"/>
      <DataProviderOptions xmi:id="_E-FS78j7EemqDMx7yNEJPw" key="datasource"/>
      <DataProviderOptions xmi:id="_E-FS8Mj7EemqDMx7zMEJPw" key="save_passsword" value="false"/>
      <DataProviderOptions xmi:id="_E-FS8cj7EemqDMx7zMEJPw" key="query" value="select * from my_table_name"/>
      <DataProviderOptions xmi:id="_E-FS8sj7EemqDMx7zMEJPw" key="gen_idx" value="false"/>
      <DataProviderOptions xmi:id="_E-FS88j7EemqDMx7zMEJPw" key="update" value="manually"/>
      <DataProviderOptions xmi:id="_E-FS9Mj7EemqDMx7zMEJPw" key="substitute_expression" value=""/>
      <DataProviderOptions xmi:id="_E-FS9cj7EemqDMx70LEJPw" key="idx" value="1.0"/>
      <DataProviderOptions xmi:id="_E-FS9sj7EemqDMx70LEJPw" key="user" value=""/>
      <DataProviderOptions xmi:id="_E-FS98j7EemqDMx70LEJPw" key="inc" value="1.0"/>
      <ColumnLabel>Value 1</ColumnLabel>
    </Table>
    <CategoriesRoot xmi:id="_E-FS-Mj7EemqDMx70LEJPw"/>
    <PreferenceSet xmi:id="_E-FS-cj7EemqDMx70LEJPw" NameID="Pref. set 1">
      <Preference xmi:id="_E-FS-sj7EemqDMx71KEJPw" Name="locale" Value="en_US"/>
      <Preference xmi:id="_E-FS-8j7EemqDMx71KEJPw" Name="calcType" Value="ct_costEff"/>
      <Preference xmi:id="_E-FS_Mj7EemqDMx71KEJPw" Name="numberOfEnabledPayoffs" Value="3"/>
      <Preference xmi:id="_E-FS_cj7EemqDMx71KEJPw" Name="ceCostPayoff" Value="1"/>
      <Preference xmi:id="_E-FS_sj7EemqDMx71KEJPw" Name="ceEffPayoff" Value="2"/>
      <Preference xmi:id="_E-FS_8j7EemqDMx72JEJPw" Name="1saWay0" Value="decision_TxNoChange_initial_normDose"/>
      <Preference xmi:id="_E-FTAMj7EemqDMx72JEJPw" Name="monteNumVOISamples" Value="0"/>
      <Preference xmi:id="_E-FTAcj7EemqDMx72JEJPw" Name="monteNumSamples" Value="0"/>
      <Preference xmi:id="_E-FTAsj7EemqDMx72JEJPw" Name="monteNumTrials" Value="2000"/>
      <Preference xmi:id="_E-FTA8j7EemqDMx72JEJPw" Name="monteRunTrials" Value="false"/>
      <Preference xmi:id="_E-FTBMj7EemqDMx73IEJPw" Name="monteRunParallelTrials" Value="false"/>
      <Preference xmi:id="_E-FTBcj7EemqDMx73IEJPw" Name="outputReports_enabled" Value="false"/>
      <Preference xmi:id="_E-FTBsj7EemqDMx73IEJPw" Name="hideCohortReports_enabled" Value="true"/>
      <Preference xmi:id="_E-FTB8j7EemqDMx73IEJPw" Name="outputReports_MonteCarlo" Value="montecarlo-identifiers-text,montecarlo-main-text-CE,montecarlo-main-text-simple,montecarlo-all-evs-union-text,montecarlo-distsamplers-text,montecarlo-all-dists-text,montecarlo-trackers-text,montecarlo-all-trackers-text,montecarlo-extras-text,montecarlo-all-extra-payoffs-text,montecarlo-all-values-union-text,montecarlo-all-stats-union-text,montecarlo-CEAC-chart,montecarlo-CE-strategy-chart,montecarlo-strategy-chart,montecarlo-ICE-scatter-chart,montecarlo-EVPI-summary-text,montecarlo-CE-scatter-chart,montecarlo-cost-effect-chart,montecarlo-cost-effect-chart-inv,montecarlo-cost-effect-txt,montecarlo-nmb-vs-wtp,montecarlo-inmb-vs-wtp,montecarlo-probdist"/>
      <Preference xmi:id="_E-FTCMj7EemqDMx73IEJPw" Name="timeReportsEnabled" Value="true"/>
      <Preference xmi:id="_E-FTCcj7EemqDMx74HEJPw" Name="timeReportSkipNodeID" Value="false"/>
      <Preference xmi:id="_E-FTCsj7EemqDMx74HEJPw" Name="timeReportFixedWidth" Value="false"/>
      <Preference xmi:id="_E-FTC8j7EemqDMx74HEJPw" Name="timeReportPayoffs" Value="1,2,3"/>
      <Preference xmi:id="_E-FTDMj7EemqDMx74HEJPw" Name="timeReportDistributions" Value=""/>
      <Preference xmi:id="_E-FTDcj7EemqDMx74HEJPw" Name="timeReportTrackers" Value="track_intolerant,trk_state"/>
      <Preference xmi:id="_E-FTDsj7EemqDMx75GEJPw" Name="markovDefaultTerminationCondition" Value="_stage = terminate_YR/t_Cycle_TDM"/>
      <Preference xmi:id="_E-FTD8j7EemqDMx75GEJPw" Name="calculateExtraPayoffs" Value="false"/>
      <Preference xmi:id="_E-FTEMj7EemqDMx75GEJPw" Name="optimalPathMultiAttribute" Value="opt_high"/>
      <Preference xmi:id="_E-FTEcj7EemqDMx75GEJPw" Name="invertIncrementalEff" Value="false"/>
      <Preference xmi:id="_E-FTEsj7EemqDMx75GEJPw" Name="drawGraphCostY" Value="drawGraphCostY"/>
      <Preference xmi:id="_E-FTE8j7EemqDMx76FEJPw" Name="rollbackShowNetBen" Value="false"/>
      <Preference xmi:id="_E-FTFMj7EemqDMx76FEJPw" Name="useMaximumCost" Value="false"/>
      <Preference xmi:id="_E-FTFcj7EemqDMx76FEJPw" Name="useMinimumEffectiveness" Value="false"/>
      <Preference xmi:id="_E-FTFsj7EemqDMx76FEJPw" Name="minimumEffectiveness" Value="0.01"/>
      <Preference xmi:id="_E-FTF8j7EemqDMx76FEJPw" Name="maximumCost" Value="20000."/>
      <Preference xmi:id="_E-FTGMj7EemqDMx77EEJPw" Name="willingnessToPay" Value="0."/>
      <Preference xmi:id="_E-FTGcj7EemqDMx77EEJPw" Name="average" Value="0."/>
      <Preference xmi:id="_E-FTGsj7EemqDMx77EEJPw" Name="useCustomPayoffNames" Value="true"/>
      <Preference xmi:id="_E-FTG8j7EemqDMx77EEJPw" Name="analysisComment" Value="None"/>
      <Preference xmi:id="_E-FTHMj7EemqDMx77EEJPw" Name="monteIdentifyingVrs" Value="[]"/>
      <Preference xmi:id="_E-FTHcj7EemqDMx78DEJPw" Name="errorsWarningsAndNotes" Value="false"/>
      <Preference xmi:id="_E-FTHsj7EemqDMx78DEJPw" Name="textOnlyAnalysisOutputs" Value="false"/>
      <Preference xmi:id="_E-FTH8j7EemqDMx78DEJPw" Name="SavedAnalysisAbstractSummary" Value="false"/>
      <Preference xmi:id="_E-FTIMj7EemqDMx78DEJPw" Name="internalCalculations" Value="false"/>
      <Preference xmi:id="_E-FTIcj7EemqDMx78DEJPw" Name="clearConsoleBeforeAnalysis" Value="true"/>
      <Preference xmi:id="_E-FTIsj7EemqDMx79CEJPw" Name="limitConsoleOutput" Value="false"/>
      <Preference xmi:id="_E-FTI8j7EemqDMx79CEJPw" Name="consoleBufferSize" Value="1000000"/>
      <Preference xmi:id="_E-FTJMj7EemqDMx79CEJPw" Name="com.treeage.treeagepro.validation.processors.EndNodesProcessor" Value="true"/>
      <Preference xmi:id="_E-FTJcj7EemqDMx79CEJPw" Name="com.treeage.treeagepro.validation.processors.MissingProbabilityProcessor" Value="true"/>
      <Preference xmi:id="_E-FTJsj7EemqDMx79CEJPw" Name="com.treeage.treeagepro.validation.processors.MissingPayoffsProcessor" Value="true"/>
      <Preference xmi:id="_E-FTJ8j7EemqDMx7-BEJPw" Name="com.treeage.treeagepro.validation.processors.MissingJumpStateProcessor" Value="true"/>
      <Preference xmi:id="_E-FTKMj7EemqDMx7-BEJPw" Name="com.treeage.treeagepro.validation.processors.TrackerModificationProcessor" Value="true"/>
      <Preference xmi:id="_E-FTKcj7EemqDMx7-BEJPw" Name="com.treeage.treeagepro.validation.processors.UnusedVariablesProcessor" Value="true"/>
      <Preference xmi:id="_E-FTKsj7EemqDMx7-BEJPw" Name="com.treeage.treeagepro.validation.processors.FileCompatibilityProcessor" Value="true"/>
      <Preference xmi:id="_E-FTK8j7EemqDMx7-BEJPw" Name="com.treeage.treeagepro.validation.processors.UnusedDistributionsProcessor" Value="true"/>
      <Preference xmi:id="_E-FTLMj7EemqDMx7_AEJPw" Name="com.treeage.treeagepro.validation.processors.UnusedTablesProcessor" Value="true"/>
      <Preference xmi:id="_E-FTLcj7EemqDMx7_AEJPw" Name="com.treeage.treeagepro.validation.processors.GlobalDiscountingProcessor" Value="true"/>
      <Preference xmi:id="_E-FTLsj7EemqDMx7_AEJPw" Name="com.treeage.treeagepro.validation.processors.HalfCycleCorrectionProcessor" Value="true"/>
      <Preference xmi:id="_E-FTL8j7EemqDMx7_AEJPw" Name="com.treeage.treeagepro.validation.processors.DistributionParametersProcessor" Value="true"/>
      <Preference xmi:id="_E-FTMMj7EemqDMx7_AEJPw" Name="forPayoff1evDecPlaces" Value="3"/>
      <Preference xmi:id="_E-FTMcj7EemqDMx7A_EJPw" Name="forPayoff1evDecTrailZeros" Value="true"/>
      <Preference xmi:id="_E-FTMsj7EemqDMx7A_EJPw" Name="forPayoff1thousandsSep" Value="false"/>
      <Preference xmi:id="_E-FTM8j7EemqDMx7A_EJPw" Name="forPayoff1chopOffKMBPercent" Value="showExactly"/>
      <Preference xmi:id="_E-FTNMj7EemqDMx7A_EJPw" Name="forPayoff1unitsType" Value="unitsType_none"/>
      <Preference xmi:id="_E-FTNcj7EemqDMx7A_EJPw" Name="forPayoff1unitsText" Value=""/>
      <Preference xmi:id="_E-FTNsj7EemqDMx7B-EJPw" Name="forPayoff2evDecPlaces" Value="5"/>
      <Preference xmi:id="_E-FTN8j7EemqDMx7B-EJPw" Name="forPayoff2evDecTrailZeros" Value="true"/>
      <Preference xmi:id="_E-FTOMj7EemqDMx7B-EJPw" Name="forPayoff2thousandsSep" Value="false"/>
      <Preference xmi:id="_E-FTOcj7EemqDMx7B-EJPw" Name="forPayoff2chopOffKMBPercent" Value="showExactly"/>
      <Preference xmi:id="_E-FTOsj7EemqDMx7B-EJPw" Name="forPayoff2unitsType" Value="unitsType_none"/>
      <Preference xmi:id="_E-FTO8j7EemqDMx7C9EJPw" Name="forPayoff2unitsText" Value=""/>
      <Preference xmi:id="_E-FTPMj7EemqDMx7C9EJPw" Name="forCostEffectivenessevDecPlaces" Value="2"/>
      <Preference xmi:id="_E-FTPcj7EemqDMx7C9EJPw" Name="forCostEffectivenessevDecTrailZeros" Value="true"/>
      <Preference xmi:id="_E-FTPsj7EemqDMx7C9EJPw" Name="forCostEffectivenessthousandsSep" Value="false"/>
      <Preference xmi:id="_E-FTP8j7EemqDMx7C9EJPw" Name="forCostEffectivenesschopOffKMBPercent" Value="showExactly"/>
      <Preference xmi:id="_E-FTQMj7EemqDMx7D8EJPw" Name="forCostEffectivenessunitsType" Value="unitsType_none"/>
      <Preference xmi:id="_E-FTQcj7EemqDMx7D8EJPw" Name="forCostEffectivenessunitsText" Value=""/>
      <Preference xmi:id="_E-FTQsj7EemqDMx7D8EJPw" Name="rollbackCalc" Value="rbc_evs"/>
      <Preference xmi:id="_E-FTQ8j7EemqDMx7D8EJPw" Name="displayCalculatedProbabilities" Value="true"/>
      <Preference xmi:id="_E-FTRMj7EemqDMx7D8EJPw" Name="displayEV" Value="false"/>
      <Preference xmi:id="_E-FTRcj7EemqDMx7E7EJPw" Name="displayPathProbabilities" Value="false"/>
      <Preference xmi:id="_E-FTRsj7EemqDMx7E7EJPw" Name="fastRollBack" Value="false"/>
      <Preference xmi:id="_E-FTR8j7EemqDMx7E7EJPw" Name="riskFunction" Value="vConstantRisk"/>
      <Preference xmi:id="_E-FTSMj7EemqDMx7E7EJPw" Name="useRiskFunction" Value="false"/>
      <Preference xmi:id="_E-FTScj7EemqDMx7E7EJPw" Name="autoCalculateProbabilities" Value="false"/>
      <Preference xmi:id="_E-FTSsj7EemqDMx7F6EJPw" Name="allowTerminalNodeActPayoff" Value="false"/>
      <Preference xmi:id="_E-FTS8j7EemqDMx7F6EJPw" Name="terminateMarkovTrialsOnAbsorb" Value="true"/>
      <Preference xmi:id="_E-FTTMj7EemqDMx7F6EJPw" Name="evaluateTrackersFirstOrderOnly" Value="true"/>
      <Preference xmi:id="_E-FTTcj7EemqDMx7F6EJPw" Name="TrackerModificationEvalOrder" Value="REVERSE_ALPHA_DEFAULT"/>
      <Preference xmi:id="_E-FTTsj7EemqDMx7F6EJPw" Name="maxMarkovStages" Value="1000000"/>
      <Preference xmi:id="_E-FTT8j7EemqDMx7G5EJPw" Name="allowProbabilitiesNotSumTo1" Value="false"/>
      <Preference xmi:id="_E-FTUMj7EemqDMx7G5EJPw" Name="randomizeDiscreteIndividuals" Value="false"/>
      <Preference xmi:id="_E-FTUcj7EemqDMx7G5EJPw" Name="globalTablesProjectAdd" Value="true"/>
      <Preference xmi:id="_E-FTUsj7EemqDMx7G5EJPw" Name="globalTablesProjectDir" Value=""/>
      <Preference xmi:id="_E-FTU8j7EemqDMx7G5EJPw" Name="bcCostPayoff" Value="2"/>
      <Preference xmi:id="_E-FTVMj7EemqDMx7H4EJPw" Name="bcBenPayoff" Value="1"/>
      <Preference xmi:id="_E-FTVcj7EemqDMx7H4EJPw" Name="attributeWeight1" Value="1"/>
      <Preference xmi:id="_E-FTVsj7EemqDMx7H4EJPw" Name="attributeWeight2" Value="2"/>
      <Preference xmi:id="_E-FTV8j7EemqDMx7H4EJPw" Name="attributeWeight3" Value="2"/>
      <Preference xmi:id="_E-FTWMj7EemqDMx7H4EJPw" Name="seedRandomNumberGenerator" Value="true"/>
      <Preference xmi:id="_E-FTWcj7EemqDMx7I3EJPw" Name="generatorSeed" Value="2000"/>
      <Preference xmi:id="_E-FTWsj7EemqDMx7I3EJPw" Name="seedingBehaviour" Value="vSeedDATA"/>
      <Preference xmi:id="_E-FTW8j7EemqDMx7I3EJPw" Name="tryAnalysisSuppressClone" Value="true"/>
      <Preference xmi:id="_E-FTXMj7EemqDMx7I3EJPw" Name="prepareEntireTree" Value="true"/>
      <Preference xmi:id="_E-FTXcj7EemqDMx7I3EJPw" Name="conserveMemoryThreshold" Value="999999"/>
      <Preference xmi:id="_E-FTXsj7EemqDMx7J2EJPw" Name="useCustomRegionalNumericSettings" Value="false"/>
      <Preference xmi:id="_E-FTX8j7EemqDMx7J2EJPw" Name="decimalSeparator" Value="."/>
      <Preference xmi:id="_E-FTYMj7EemqDMx7J2EJPw" Name="currencySymbolLeft" Value="true"/>
      <Preference xmi:id="_E-FTYcj7EemqDMx7J2EJPw" Name="thousandsSeparator" Value=""/>
      <Preference xmi:id="_E-FTYsj7EemqDMx7J2EJPw" Name="currencySymbol" Value="$"/>
      <Preference xmi:id="_E-FTY8j7EemqDMx7K1EJPw" Name="customPayoffName1" Value="Cost"/>
      <Preference xmi:id="_E-FTZMj7EemqDMx7K1EJPw" Name="customPayoffName2" Value="QALY"/>
      <Preference xmi:id="_E-FTZcj7EemqDMx7K1EJPw" Name="customPayoffName3" Value="SURVIVAL"/>
      <Preference xmi:id="_E-FTZsj7EemqDMx7K1EJPw" Name="useGlobalDiscounting" Value="false"/>
      <Preference xmi:id="_E-FTZ8j7EemqDMx7K1EJPw" Name="globalDiscountingMarkovCycleLength" Value=""/>
      <Preference xmi:id="_E-FTaMj7EemqDMx7L0EJPw" Name="globalDiscountingDESTimeUnit" Value=""/>
      <Preference xmi:id="_E-FTacj7EemqDMx7L0EJPw" Name="globalDiscountingDiscountRate1" Value=""/>
      <Preference xmi:id="_E-FTasj7EemqDMx7L0EJPw" Name="globalDiscountingDiscountRate2" Value=""/>
      <Preference xmi:id="_E-FTa8j7EemqDMx7L0EJPw" Name="globalDiscountingDiscountRate3" Value=""/>
      <Preference xmi:id="_E-FTbMj7EemqDMx7L0EJPw" Name="monteSampleFlag" Value="vSampleOnly"/>
      <Preference xmi:id="_E-FTbcj7EemqDMx7MzEJPw" Name="sens3WayVariable3" Value="kinet_Dose_Ctrough_Coeff,kinet_Sigma_to_Coeff,kinet_Ctrough_Response_Coeff,kinet_Ctrough_Response_Intercept,p_PROG_APtoBP,p_PROG_HSCT,c_IMATINIB_per400,c_MM,c_TDM,c_AP,c_BP,c_CP,c_HSCT,c_HSCT_thereafter,p_INTOLERANCE_over_Cmin_intol,d_DISCOUNTperYR,p_ADHER_mpr_RATE_gapclose,p_ADHER_mpr_MM,p_PRIMARY_HEMATOL_RESIST,p_PROG_STAYIN_CP2TKI,p_PROG_STAYIN_CP3TKI,c_Drug_2TKI,c_Drug_3TKI_Ponatinb,c_Drug_Chemo"/>
      <Preference xmi:id="_E-FTbsj7EemqDMx7MzEJPw" Name="monteSampleOuterLoopEVPPI" Value="[]"/>
      <Preference xmi:id="_E-FTb8j7EemqDMx7MzEJPw" Name="monteSampleDistributions" Value="[1]"/>
      <Preference xmi:id="_E-FTcMj7EemqDMx7MzEJPw" Name="monteSampleDistributionsV09" Value="[1]"/>
      <Preference xmi:id="_E-FTccj7EemqDMx7MzEJPw" Name="3saWay0" Value="kinet_Dose_Ctrough_Coeff"/>
      <Preference xmi:id="_E-FTcsj7EemqDMx7NyEJPw" Name="3saWay1" Value="p_ADHER_mpr_MM_initial"/>
      <Preference xmi:id="_E-FTc8j7EemqDMx7NyEJPw" Name="3saWay2" Value="c_IMATINIB_per400"/>
      <Preference xmi:id="_E-FTdMj7EemqDMx7NyEJPw" Name="2saWay0" Value="kinet_Dose_Ctrough_Coeff"/>
      <Preference xmi:id="_E-FTdcj7EemqDMx7NyEJPw" Name="2saWay1" Value="c_IMATINIB_per400"/>
      <Preference xmi:id="_E-FTdsj7EemqDMx7NyEJPw" Name="showNodeID" Value="false"/>
    </PreferenceSet>
    <PreferenceSet xmi:id="_E-FTd8j7EemqDMx7OxEJPw" NameID="Mortality_Cost">
      <Preference xmi:id="_E-FTeMj7EemqDMx7OxEJPw" Name="calcType" Value="ct_costEff"/>
      <Preference xmi:id="_E-FTecj7EemqDMx7OxEJPw" Name="numberOfEnabledPayoffs" Value="2"/>
      <Preference xmi:id="_E-FTesj7EemqDMx7OxEJPw" Name="ceCostPayoff" Value="1"/>
      <Preference xmi:id="_E-FTe8j7EemqDMx7OxEJPw" Name="ceEffPayoff" Value="2"/>
    </PreferenceSet>
  </tree:Tree>
  <notation:Diagram xmi:id="_E-FTfMj7EemqDMx7PwEJPw" type="TreeDocument" element="#_E-FOMcj7EemqDMx7A_EJPw" measurementUnit="Himetric">
    <children xmi:id="_E-FTfcj7EemqDMx7PwEJPw" type="TreeDocument_Tree">
      <children xmi:id="_E-FTfsj7EemqDMx7PwEJPw" type="DecisionNode" element="#_E-FOMsj7EemqDMx7A_EJPw">
        <children xmi:id="_E-FTf8j7EemqDMx7PwEJPw" type="TreeNode_Label"/>
        <children xmi:id="_E-FTgMj7EemqDMx7PwEJPw" type="TreeNode_Probability"/>
        <children xmi:id="_E-FTgcj7EemqDMx7QvEJPw" type="TreeNode_Variables"/>
        <styles xsi:type="notation:ShapeStyle" xmi:id="_E-FTgsj7EemqDMx7QvEJPw" fontName="Segoe UI" lineColor="0"/>
      </children>
      <children xmi:id="_E-FTg8j7EemqDMx7QvEJPw" type="MarkovNode" element="#_E-FQOsj7EemqDMx7oXEJPw">
        <children xmi:id="_E-FThMj7EemqDMx7QvEJPw" type="TreeNode_Label"/>
        <children xmi:id="_E-FThcj7EemqDMx7QvEJPw" type="TreeNode_Probability"/>
        <children xmi:id="_E-FThsj7EemqDMx7RuEJPw" type="TreeNode_Variables"/>
        <styles xsi:type="notation:ShapeStyle" xmi:id="_E-FTh8j7EemqDMx7RuEJPw" fontName="Segoe UI" lineColor="0"/>
      </children>
      <children xmi:id="_E-FTiMj7EemqDMx7RuEJPw" type="MarkovNode" element="#_E-FOvcj7EemqDMx7cjEJPw">
        <children xmi:id="_E-FTicj7EemqDMx7RuEJPw" type="TreeNode_Label"/>
        <children xmi:id="_E-FTisj7EemqDMx7RuEJPw" type="TreeNode_Probability"/>
        <children xmi:id="_E-FTi8j7EemqDMx7StEJPw" type="TreeNode_Variables"/>
        <styles xsi:type="notation:ShapeStyle" xmi:id="_E-FTjMj7EemqDMx7StEJPw" fontName="Segoe UI" lineColor="0"/>
      </children>
      <children xmi:id="_E-FTjcj7EemqDMx7StEJPw" type="ChanceNode" element="#_E-FOv8j7EemqDMx7cjEJPw">
        <children xmi:id="_E-FTjsj7EemqDMx7StEJPw" type="TreeNode_Label"/>
        <children xmi:id="_E-FTj8j7EemqDMx7StEJPw" type="TreeNode_Probability"/>
        <children xmi:id="_E-FTkMj7EemqDMx7TsEJPw" type="TreeNode_Variables"/>
        <styles xsi:type="notation:ShapeStyle" xmi:id="_E-FTkcj7EemqDMx7TsEJPw" fontName="Segoe UI" lineColor="0"/>
      </children>
      <children xmi:id="_E-FTksj7EemqDMx7TsEJPw" type="ChanceNode" element="#_E-FPocj7EemqDMx7J2EJPw">
        <children xmi:id="_E-FTk8j7EemqDMx7TsEJPw" type="TreeNode_Label"/>
        <children xmi:id="_E-FTlMj7EemqDMx7TsEJPw" type="TreeNode_Probability"/>
        <children xmi:id="_E-FTlcj7EemqDMx7UrEJPw" type="TreeNode_Variables"/>
        <styles xsi:type="notation:ShapeStyle" xmi:id="_E-FTlsj7EemqDMx7UrEJPw" fontName="Segoe UI" lineColor="0"/>
      </children>
      <children xmi:id="_E-FTl8j7EemqDMx7UrEJPw" type="TerminalNode" element="#_E-FQLMj7EemqDMx7laEJPw">
        <children xmi:id="_E-FTmMj7EemqDMx7UrEJPw" type="TreeNode_Label"/>
        <children xmi:id="_E-FTmcj7EemqDMx7UrEJPw" type="TreeNode_Probability"/>
        <children xmi:id="_E-FTmsj7EemqDMx7VqEJPw" type="TreeNode_Variables"/>
        <styles xsi:type="notation:ShapeStyle" xmi:id="_E-FTm8j7EemqDMx7VqEJPw" fontName="Segoe UI" lineColor="0"/>
      </children>
      <children xmi:id="_E-FTnMj7EemqDMx7VqEJPw" type="ChanceNode" element="#_E-FP1cj7EemqDMx7UrEJPw">
        <children xmi:id="_E-FTncj7EemqDMx7VqEJPw" type="TreeNode_Label"/>
        <children xmi:id="_E-FTnsj7EemqDMx7VqEJPw" type="TreeNode_Probability"/>
        <children xmi:id="_E-FTn8j7EemqDMx7WpEJPw" type="TreeNode_Variables"/>
        <styles xsi:type="notation:ShapeStyle" xmi:id="_E-FToMj7EemqDMx7WpEJPw" fontName="Segoe UI" lineColor="0"/>
      </children>
      <children xmi:id="_E-FTocj7EemqDMx7WpEJPw" type="TerminalNode" element="#_E-FPusj7EemqDMx7OxEJPw">
        <children xmi:id="_E-FTosj7EemqDMx7WpEJPw" type="TreeNode_Label"/>
        <children xmi:id="_E-FTo8j7EemqDMx7WpEJPw" type="TreeNode_Probability"/>
        <children xmi:id="_E-FTpMj7EemqDMx7XoEJPw" type="TreeNode_Variables"/>
        <styles xsi:type="notation:ShapeStyle" xmi:id="_E-FTpcj7EemqDMx7XoEJPw" fontName="Segoe UI" lineColor="0"/>
      </children>
      <children xmi:id="_E-FTpsj7EemqDMx7XoEJPw" type="ChanceNode" element="#_E-FPscj7EemqDMx7MzEJPw">
        <children xmi:id="_E-FTp8j7EemqDMx7XoEJPw" type="TreeNode_Label"/>
        <children xmi:id="_E-FTqMj7EemqDMx7XoEJPw" type="TreeNode_Probability"/>
        <children xmi:id="_E-FTqcj7EemqDMx7YnEJPw" type="TreeNode_Variables"/>
        <styles xsi:type="notation:ShapeStyle" xmi:id="_E-FTqsj7EemqDMx7YnEJPw" fontName="Segoe UI" lineColor="0"/>
      </children>
      <children xmi:id="_E-FTq8j7EemqDMx7YnEJPw" type="TerminalNode" element="#_E-FPtMj7EemqDMx7NyEJPw">
        <children xmi:id="_E-FTrMj7EemqDMx7YnEJPw" type="TreeNode_Label"/>
        <children xmi:id="_E-FTrcj7EemqDMx7YnEJPw" type="TreeNode_Probability"/>
        <children xmi:id="_E-FTrsj7EemqDMx7ZmEJPw" type="TreeNode_Variables"/>
        <styles xsi:type="notation:ShapeStyle" xmi:id="_E-FTr8j7EemqDMx7ZmEJPw" fontName="Segoe UI" lineColor="0"/>
      </children>
      <children xmi:id="_E-FTsMj7EemqDMx7ZmEJPw" type="TerminalNode" element="#_E-FPt8j7EemqDMx7OxEJPw">
        <children xmi:id="_E-FTscj7EemqDMx7ZmEJPw" type="TreeNode_Label"/>
        <children xmi:id="_E-FTssj7EemqDMx7ZmEJPw" type="TreeNode_Probability"/>
        <children xmi:id="_E-FTs8j7EemqDMx7alEJPw" type="TreeNode_Variables"/>
        <styles xsi:type="notation:ShapeStyle" xmi:id="_E-FTtMj7EemqDMx7alEJPw" fontName="Segoe UI" lineColor="0"/>
      </children>
      <children xmi:id="_E-FTtcj7EemqDMx7alEJPw" type="ChanceNode" element="#_E-FQO8j7EemqDMx7oXEJPw">
        <children xmi:id="_E-FTtsj7EemqDMx7alEJPw" type="TreeNode_Label"/>
        <children xmi:id="_E-FTt8j7EemqDMx7alEJPw" type="TreeNode_Probability"/>
        <children xmi:id="_E-FTuMj7EemqDMx7bkEJPw" type="TreeNode_Variables"/>
        <styles xsi:type="notation:ShapeStyle" xmi:id="_E-FTucj7EemqDMx7bkEJPw" fontName="Segoe UI" lineColor="0"/>
      </children>
      <children xmi:id="_E-FTusj7EemqDMx7bkEJPw" type="ChanceNode" element="#_E-FRF8j7EemqDMx7UrEJPw">
        <children xmi:id="_E-FTu8j7EemqDMx7bkEJPw" type="TreeNode_Label"/>
        <children xmi:id="_E-FTvMj7EemqDMx7bkEJPw" type="TreeNode_Probability"/>
        <children xmi:id="_E-FTvcj7EemqDMx7cjEJPw" type="TreeNode_Variables"/>
        <styles xsi:type="notation:ShapeStyle" xmi:id="_E-FTvsj7EemqDMx7cjEJPw" fontName="Segoe UI" lineColor="0"/>
      </children>
      <children xmi:id="_E-FTv8j7EemqDMx7cjEJPw" type="TerminalNode" element="#_E-FRnsj7EemqDMx7vQEJPw">
        <children xmi:id="_E-FTwMj7EemqDMx7cjEJPw" type="TreeNode_Label"/>
        <children xmi:id="_E-FTwcj7EemqDMx7cjEJPw" type="TreeNode_Probability"/>
        <children xmi:id="_E-FTwsj7EemqDMx7diEJPw" type="TreeNode_Variables"/>
        <styles xsi:type="notation:ShapeStyle" xmi:id="_E-FTw8j7EemqDMx7diEJPw" fontName="Segoe UI" lineColor="0"/>
      </children>
      <children xmi:id="_E-FTxMj7EemqDMx7diEJPw" type="ChanceNode" element="#_E-FRS8j7EemqDMx7ehEJPw">
        <children xmi:id="_E-FTxcj7EemqDMx7diEJPw" type="TreeNode_Label"/>
        <children xmi:id="_E-FTxsj7EemqDMx7diEJPw" type="TreeNode_Probability"/>
        <children xmi:id="_E-FTx8j7EemqDMx7ehEJPw" type="TreeNode_Variables"/>
        <styles xsi:type="notation:ShapeStyle" xmi:id="_E-FTyMj7EemqDMx7ehEJPw" fontName="Segoe UI" lineColor="0"/>
      </children>
      <children xmi:id="_E-FTycj7EemqDMx7ehEJPw" type="TerminalNode" element="#_E-FRasj7EemqDMx7laEJPw">
        <children xmi:id="_E-FTysj7EemqDMx7ehEJPw" type="TreeNode_Label"/>
        <children xmi:id="_E-FTy8j7EemqDMx7ehEJPw" type="TreeNode_Probability"/>
        <children xmi:id="_E-FTzMj7EemqDMx7fgEJPw" type="TreeNode_Variables"/>
        <styles xsi:type="notation:ShapeStyle" xmi:id="_E-FTzcj7EemqDMx7fgEJPw" fontName="Segoe UI" lineColor="0"/>
      </children>
      <children xmi:id="_E-FTzsj7EemqDMx7fgEJPw" type="ChanceNode" element="#_E-FRW8j7EemqDMx7idEJPw">
        <children xmi:id="_E-FTz8j7EemqDMx7fgEJPw" type="TreeNode_Label"/>
        <children xmi:id="_E-FT0Mj7EemqDMx7fgEJPw" type="TreeNode_Probability"/>
        <children xmi:id="_E-FT0cj7EemqDMx7gfEJPw" type="TreeNode_Variables"/>
        <styles xsi:type="notation:ShapeStyle" xmi:id="_E-FT0sj7EemqDMx7gfEJPw" fontName="Segoe UI" lineColor="0"/>
      </children>
      <children xmi:id="_E-FT08j7EemqDMx7gfEJPw" type="TerminalNode" element="#_E-FRMMj7EemqDMx7ZmEJPw">
        <children xmi:id="_E-FT1Mj7EemqDMx7gfEJPw" type="TreeNode_Label"/>
        <children xmi:id="_E-FT1cj7EemqDMx7gfEJPw" type="TreeNode_Probability"/>
        <children xmi:id="_E-FT1sj7EemqDMx7heEJPw" type="TreeNode_Variables"/>
        <styles xsi:type="notation:ShapeStyle" xmi:id="_E-FT18j7EemqDMx7heEJPw" fontName="Segoe UI" lineColor="0"/>
      </children>
      <children xmi:id="_E-FT2Mj7EemqDMx7heEJPw" type="ChanceNode" element="#_E-FRJ8j7EemqDMx7XoEJPw">
        <children xmi:id="_E-FT2cj7EemqDMx7heEJPw" type="TreeNode_Label"/>
        <children xmi:id="_E-FT2sj7EemqDMx7heEJPw" type="TreeNode_Probability"/>
        <children xmi:id="_E-FT28j7EemqDMx7idEJPw" type="TreeNode_Variables"/>
        <styles xsi:type="notation:ShapeStyle" xmi:id="_E-FT3Mj7EemqDMx7idEJPw" fontName="Segoe UI" lineColor="0"/>
      </children>
      <children xmi:id="_E-FT3cj7EemqDMx7idEJPw" type="TerminalNode" element="#_E-FRKsj7EemqDMx7YnEJPw">
        <children xmi:id="_E-FT3sj7EemqDMx7idEJPw" type="TreeNode_Label"/>
        <children xmi:id="_E-FT38j7EemqDMx7idEJPw" type="TreeNode_Probability"/>
        <children xmi:id="_E-FT4Mj7EemqDMx7jcEJPw" type="TreeNode_Variables"/>
        <styles xsi:type="notation:ShapeStyle" xmi:id="_E-FT4cj7EemqDMx7jcEJPw" fontName="Segoe UI" lineColor="0"/>
      </children>
      <children xmi:id="_E-FT4sj7EemqDMx7jcEJPw" type="TerminalNode" element="#_E-FRLcj7EemqDMx7YnEJPw">
        <children xmi:id="_E-FT48j7EemqDMx7jcEJPw" type="TreeNode_Label"/>
        <children xmi:id="_E-FT5Mj7EemqDMx7jcEJPw" type="TreeNode_Probability"/>
        <children xmi:id="_E-FT5cj7EemqDMx7kbEJPw" type="TreeNode_Variables"/>
        <styles xsi:type="notation:ShapeStyle" xmi:id="_E-FT5sj7EemqDMx7kbEJPw" fontName="Segoe UI" lineColor="0"/>
      </children>
      <children xmi:id="_E-FT58j7EemqDMx7kbEJPw" type="ChanceNode" element="#_E-FPGMj7EemqDMx7uREJPw">
        <children xmi:id="_E-FT6Mj7EemqDMx7kbEJPw" type="TreeNode_Label"/>
        <children xmi:id="_E-FT6cj7EemqDMx7kbEJPw" type="TreeNode_Probability"/>
        <children xmi:id="_E-FT6sj7EemqDMx7laEJPw" type="TreeNode_Variables"/>
        <styles xsi:type="notation:ShapeStyle" xmi:id="_E-FT68j7EemqDMx7laEJPw" fontName="Segoe UI" lineColor="0"/>
      </children>
      <children xmi:id="_E-FT7Mj7EemqDMx7laEJPw" type="ChanceNode" element="#_E-FQlMj7EemqDMx76FEJPw">
        <children xmi:id="_E-FT7cj7EemqDMx7laEJPw" type="TreeNode_Label"/>
        <children xmi:id="_E-FT7sj7EemqDMx7laEJPw" type="TreeNode_Probability"/>
        <children xmi:id="_E-FT78j7EemqDMx7mZEJPw" type="TreeNode_Variables"/>
        <styles xsi:type="notation:ShapeStyle" xmi:id="_E-FT8Mj7EemqDMx7mZEJPw" fontName="Segoe UI" lineColor="0"/>
      </children>
      <children xmi:id="_E-FT8cj7EemqDMx7mZEJPw" type="TerminalNode" element="#_E-FQS8j7EemqDMx7rUEJPw">
        <children xmi:id="_E-FT8sj7EemqDMx7mZEJPw" type="TreeNode_Label"/>
        <children xmi:id="_E-FT88j7EemqDMx7mZEJPw" type="TreeNode_Probability"/>
        <children xmi:id="_E-FT9Mj7EemqDMx7nYEJPw" type="TreeNode_Variables"/>
        <styles xsi:type="notation:ShapeStyle" xmi:id="_E-FT9cj7EemqDMx7nYEJPw" fontName="Segoe UI" lineColor="0"/>
      </children>
      <children xmi:id="_E-FT9sj7EemqDMx7nYEJPw" type="ChanceNode" element="#_E-FRicj7EemqDMx7rUEJPw">
        <children xmi:id="_E-FT98j7EemqDMx7nYEJPw" type="TreeNode_Label"/>
        <children xmi:id="_E-FT-Mj7EemqDMx7nYEJPw" type="TreeNode_Probability"/>
        <children xmi:id="_E-FT-cj7EemqDMx7oXEJPw" type="TreeNode_Variables"/>
        <styles xsi:type="notation:ShapeStyle" xmi:id="_E-FT-sj7EemqDMx7oXEJPw" fontName="Segoe UI" lineColor="0"/>
      </children>
      <children xmi:id="_E-FT-8j7EemqDMx7oXEJPw" type="ChanceNode" element="#_E-FRbcj7EemqDMx7laEJPw">
        <children xmi:id="_E-FT_Mj7EemqDMx7oXEJPw" type="TreeNode_Label"/>
        <children xmi:id="_E-FT_cj7EemqDMx7oXEJPw" type="TreeNode_Probability"/>
        <children xmi:id="_E-FT_sj7EemqDMx7pWEJPw" type="TreeNode_Variables"/>
        <styles xsi:type="notation:ShapeStyle" xmi:id="_E-FT_8j7EemqDMx7pWEJPw" fontName="Segoe UI" lineColor="0"/>
      </children>
      <children xmi:id="_E-FUAMj7EemqDMx7pWEJPw" type="ChanceNode" element="#_E-FP98j7EemqDMx7alEJPw">
        <children xmi:id="_E-FUAcj7EemqDMx7pWEJPw" type="TreeNode_Label"/>
        <children xmi:id="_E-FUAsj7EemqDMx7pWEJPw" type="TreeNode_Probability"/>
        <children xmi:id="_E-FUA8j7EemqDMx7qVEJPw" type="TreeNode_Variables"/>
        <styles xsi:type="notation:ShapeStyle" xmi:id="_E-FUBMj7EemqDMx7qVEJPw" fontName="Segoe UI" lineColor="0"/>
      </children>
      <children xmi:id="_E-FUBcj7EemqDMx7qVEJPw" type="ChanceNode" element="#_E-FQE8j7EemqDMx7gfEJPw">
        <children xmi:id="_E-FUBsj7EemqDMx7qVEJPw" type="TreeNode_Label"/>
        <children xmi:id="_E-FUB8j7EemqDMx7qVEJPw" type="TreeNode_Probability"/>
        <children xmi:id="_E-FUCMj7EemqDMx7rUEJPw" type="TreeNode_Variables"/>
        <styles xsi:type="notation:ShapeStyle" xmi:id="_E-FUCcj7EemqDMx7rUEJPw" fontName="Segoe UI" lineColor="0"/>
      </children>
      <children xmi:id="_E-FUCsj7EemqDMx7rUEJPw" type="ChanceNode" element="#_E-FRYcj7EemqDMx7jcEJPw">
        <children xmi:id="_E-FUC8j7EemqDMx7rUEJPw" type="TreeNode_Label"/>
        <children xmi:id="_E-FUDMj7EemqDMx7rUEJPw" type="TreeNode_Probability"/>
        <children xmi:id="_E-FUDcj7EemqDMx7sTEJPw" type="TreeNode_Variables"/>
        <styles xsi:type="notation:ShapeStyle" xmi:id="_E-FUDsj7EemqDMx7sTEJPw" fontName="Segoe UI" lineColor="0"/>
      </children>
      <children xmi:id="_E-FUD8j7EemqDMx7sTEJPw" type="TerminalNode" element="#_E-FRXsj7EemqDMx7idEJPw">
        <children xmi:id="_E-FUEMj7EemqDMx7sTEJPw" type="TreeNode_Label"/>
        <children xmi:id="_E-FUEcj7EemqDMx7sTEJPw" type="TreeNode_Probability"/>
        <children xmi:id="_E-FUEsj7EemqDMx7tSEJPw" type="TreeNode_Variables"/>
        <styles xsi:type="notation:ShapeStyle" xmi:id="_E-FUE8j7EemqDMx7tSEJPw" fontName="Segoe UI" lineColor="0"/>
      </children>
      <children xmi:id="_E-FUFMj7EemqDMx7tSEJPw" type="TerminalNode" element="#_E-FRZ8j7EemqDMx7kbEJPw">
        <children xmi:id="_E-FUFcj7EemqDMx7tSEJPw" type="TreeNode_Label"/>
        <children xmi:id="_E-FUFsj7EemqDMx7tSEJPw" type="TreeNode_Probability"/>
        <children xmi:id="_E-FUF8j7EemqDMx7uREJPw" type="TreeNode_Variables"/>
        <styles xsi:type="notation:ShapeStyle" xmi:id="_E-FUGMj7EemqDMx7uREJPw" fontName="Segoe UI" lineColor="0"/>
      </children>
      <children xmi:id="_E-FUGcj7EemqDMx7uREJPw" type="TerminalNode" element="#_E-FRZMj7EemqDMx7jcEJPw">
        <children xmi:id="_E-FUGsj7EemqDMx7uREJPw" type="TreeNode_Label"/>
        <children xmi:id="_E-FUG8j7EemqDMx7uREJPw" type="TreeNode_Probability"/>
        <children xmi:id="_E-FUHMj7EemqDMx7vQEJPw" type="TreeNode_Variables"/>
        <styles xsi:type="notation:ShapeStyle" xmi:id="_E-FUHcj7EemqDMx7vQEJPw" fontName="Segoe UI" lineColor="0"/>
      </children>
      <children xmi:id="_E-FUHsj7EemqDMx7vQEJPw" type="TerminalNode" element="#_E-FRhsj7EemqDMx7qVEJPw">
        <children xmi:id="_E-FUH8j7EemqDMx7vQEJPw" type="TreeNode_Label"/>
        <children xmi:id="_E-FUIMj7EemqDMx7vQEJPw" type="TreeNode_Probability"/>
        <children xmi:id="_E-FUIcj7EemqDMx7wPEJPw" type="TreeNode_Variables"/>
        <styles xsi:type="notation:ShapeStyle" xmi:id="_E-FUIsj7EemqDMx7wPEJPw" fontName="Segoe UI" lineColor="0"/>
      </children>
      <children xmi:id="_E-FUI8j7EemqDMx7wPEJPw" type="ChanceNode" element="#_E-FRfcj7EemqDMx7oXEJPw">
        <children xmi:id="_E-FUJMj7EemqDMx7wPEJPw" type="TreeNode_Label"/>
        <children xmi:id="_E-FUJcj7EemqDMx7wPEJPw" type="TreeNode_Probability"/>
        <children xmi:id="_E-FUJsj7EemqDMx7xOEJPw" type="TreeNode_Variables"/>
        <styles xsi:type="notation:ShapeStyle" xmi:id="_E-FUJ8j7EemqDMx7xOEJPw" fontName="Segoe UI" lineColor="0"/>
      </children>
      <children xmi:id="_E-FUKMj7EemqDMx7xOEJPw" type="TerminalNode" element="#_E-FRgMj7EemqDMx7pWEJPw">
        <children xmi:id="_E-FUKcj7EemqDMx7xOEJPw" type="TreeNode_Label"/>
        <children xmi:id="_E-FUKsj7EemqDMx7xOEJPw" type="TreeNode_Probability"/>
        <children xmi:id="_E-FUK8j7EemqDMx7yNEJPw" type="TreeNode_Variables"/>
        <styles xsi:type="notation:ShapeStyle" xmi:id="_E-FULMj7EemqDMx7yNEJPw" fontName="Segoe UI" lineColor="0"/>
      </children>
      <children xmi:id="_E-FULcj7EemqDMx7yNEJPw" type="TerminalNode" element="#_E-FRg8j7EemqDMx7qVEJPw">
        <children xmi:id="_E-FULsj7EemqDMx7yNEJPw" type="TreeNode_Label"/>
        <children xmi:id="_E-FUL8j7EemqDMx7yNEJPw" type="TreeNode_Probability"/>
        <children xmi:id="_E-FUMMj7EemqDMx7zMEJPw" type="TreeNode_Variables"/>
        <styles xsi:type="notation:ShapeStyle" xmi:id="_E-FUMcj7EemqDMx7zMEJPw" fontName="Segoe UI" lineColor="0"/>
      </children>
      <children xmi:id="_E-FUMsj7EemqDMx7zMEJPw" type="TerminalNode" element="#_E-FRm8j7EemqDMx7uREJPw">
        <children xmi:id="_E-FUM8j7EemqDMx7zMEJPw" type="TreeNode_Label"/>
        <children xmi:id="_E-FUNMj7EemqDMx7zMEJPw" type="TreeNode_Probability"/>
        <children xmi:id="_E-FUNcj7EemqDMx70LEJPw" type="TreeNode_Variables"/>
        <styles xsi:type="notation:ShapeStyle" xmi:id="_E-FUNsj7EemqDMx70LEJPw" fontName="Segoe UI" lineColor="0"/>
      </children>
      <children xmi:id="_E-FUN8j7EemqDMx70LEJPw" type="ChanceNode" element="#_E-FRlcj7EemqDMx7tSEJPw">
        <children xmi:id="_E-FUOMj7EemqDMx70LEJPw" type="TreeNode_Label"/>
        <children xmi:id="_E-FUOcj7EemqDMx70LEJPw" type="TreeNode_Probability"/>
        <children xmi:id="_E-FUOsj7EemqDMx71KEJPw" type="TreeNode_Variables"/>
        <styles xsi:type="notation:ShapeStyle" xmi:id="_E-FUO8j7EemqDMx71KEJPw" fontName="Segoe UI" lineColor="0"/>
      </children>
      <children xmi:id="_E-FUPMj7EemqDMx71KEJPw" type="TerminalNode" element="#_E-FP9Mj7EemqDMx7alEJPw">
        <children xmi:id="_E-FUPcj7EemqDMx71KEJPw" type="TreeNode_Label"/>
        <children xmi:id="_E-FUPsj7EemqDMx71KEJPw" type="TreeNode_Probability"/>
        <children xmi:id="_E-FUP8j7EemqDMx72JEJPw" type="TreeNode_Variables"/>
        <styles xsi:type="notation:ShapeStyle" xmi:id="_E-FUQMj7EemqDMx72JEJPw" fontName="Segoe UI" lineColor="0"/>
      </children>
      <children xmi:id="_E-FUQcj7EemqDMx72JEJPw" type="ChanceNode" element="#_E-FP5cj7EemqDMx7XoEJPw">
        <children xmi:id="_E-FUQsj7EemqDMx72JEJPw" type="TreeNode_Label"/>
        <children xmi:id="_E-FUQ8j7EemqDMx72JEJPw" type="TreeNode_Probability"/>
        <children xmi:id="_E-FURMj7EemqDMx73IEJPw" type="TreeNode_Variables"/>
        <styles xsi:type="notation:ShapeStyle" xmi:id="_E-FURcj7EemqDMx73IEJPw" fontName="Segoe UI" lineColor="0"/>
      </children>
      <children xmi:id="_E-FURsj7EemqDMx73IEJPw" type="ChanceNode" element="#_E-FP68j7EemqDMx7YnEJPw">
        <children xmi:id="_E-FUR8j7EemqDMx73IEJPw" type="TreeNode_Label"/>
        <children xmi:id="_E-FUSMj7EemqDMx73IEJPw" type="TreeNode_Probability"/>
        <children xmi:id="_E-FUScj7EemqDMx74HEJPw" type="TreeNode_Variables"/>
        <styles xsi:type="notation:ShapeStyle" xmi:id="_E-FUSsj7EemqDMx74HEJPw" fontName="Segoe UI" lineColor="0"/>
      </children>
      <children xmi:id="_E-FUS8j7EemqDMx74HEJPw" type="TerminalNode" element="#_E-FP6Mj7EemqDMx7XoEJPw">
        <children xmi:id="_E-FUTMj7EemqDMx74HEJPw" type="TreeNode_Label"/>
        <children xmi:id="_E-FUTcj7EemqDMx74HEJPw" type="TreeNode_Probability"/>
        <children xmi:id="_E-FUTsj7EemqDMx75GEJPw" type="TreeNode_Variables"/>
        <styles xsi:type="notation:ShapeStyle" xmi:id="_E-FUT8j7EemqDMx75GEJPw" fontName="Segoe UI" lineColor="0"/>
      </children>
      <children xmi:id="_E-FUUMj7EemqDMx75GEJPw" type="TerminalNode" element="#_E-FP8cj7EemqDMx7ZmEJPw">
        <children xmi:id="_E-FUUcj7EemqDMx75GEJPw" type="TreeNode_Label"/>
        <children xmi:id="_E-FUUsj7EemqDMx75GEJPw" type="TreeNode_Probability"/>
        <children xmi:id="_E-FUU8j7EemqDMx76FEJPw" type="TreeNode_Variables"/>
        <styles xsi:type="notation:ShapeStyle" xmi:id="_E-FUVMj7EemqDMx76FEJPw" fontName="Segoe UI" lineColor="0"/>
      </children>
      <children xmi:id="_E-FUVcj7EemqDMx76FEJPw" type="TerminalNode" element="#_E-FP7sj7EemqDMx7ZmEJPw">
        <children xmi:id="_E-FUVsj7EemqDMx76FEJPw" type="TreeNode_Label"/>
        <children xmi:id="_E-FUV8j7EemqDMx76FEJPw" type="TreeNode_Probability"/>
        <children xmi:id="_E-FUWMj7EemqDMx77EEJPw" type="TreeNode_Variables"/>
        <styles xsi:type="notation:ShapeStyle" xmi:id="_E-FUWcj7EemqDMx77EEJPw" fontName="Segoe UI" lineColor="0"/>
      </children>
      <children xmi:id="_E-FUWsj7EemqDMx77EEJPw" type="TerminalNode" element="#_E-FQEMj7EemqDMx7fgEJPw">
        <children xmi:id="_E-FUW8j7EemqDMx77EEJPw" type="TreeNode_Label"/>
        <children xmi:id="_E-FUXMj7EemqDMx77EEJPw" type="TreeNode_Probability"/>
        <children xmi:id="_E-FUXcj7EemqDMx78DEJPw" type="TreeNode_Variables"/>
        <styles xsi:type="notation:ShapeStyle" xmi:id="_E-FUXsj7EemqDMx78DEJPw" fontName="Segoe UI" lineColor="0"/>
      </children>
      <children xmi:id="_E-FUX8j7EemqDMx78DEJPw" type="ChanceNode" element="#_E-FQB8j7EemqDMx7ehEJPw">
        <children xmi:id="_E-FUYMj7EemqDMx78DEJPw" type="TreeNode_Label"/>
        <children xmi:id="_E-FUYcj7EemqDMx78DEJPw" type="TreeNode_Probability"/>
        <children xmi:id="_E-FUYsj7EemqDMx79CEJPw" type="TreeNode_Variables"/>
        <styles xsi:type="notation:ShapeStyle" xmi:id="_E-FUY8j7EemqDMx79CEJPw" fontName="Segoe UI" lineColor="0"/>
      </children>
      <children xmi:id="_E-FUZMj7EemqDMx79CEJPw" type="TerminalNode" element="#_E-FQCsj7EemqDMx7ehEJPw">
        <children xmi:id="_E-FUZcj7EemqDMx79CEJPw" type="TreeNode_Label"/>
        <children xmi:id="_E-FUZsj7EemqDMx79CEJPw" type="TreeNode_Probability"/>
        <children xmi:id="_E-FUZ8j7EemqDMx7-BEJPw" type="TreeNode_Variables"/>
        <styles xsi:type="notation:ShapeStyle" xmi:id="_E-FUaMj7EemqDMx7-BEJPw" fontName="Segoe UI" lineColor="0"/>
      </children>
      <children xmi:id="_E-FUacj7EemqDMx7-BEJPw" type="TerminalNode" element="#_E-FQDcj7EemqDMx7fgEJPw">
        <children xmi:id="_E-FUasj7EemqDMx7-BEJPw" type="TreeNode_Label"/>
        <children xmi:id="_E-FUa8j7EemqDMx7-BEJPw" type="TreeNode_Probability"/>
        <children xmi:id="_E-FUbMj7EemqDMx7_AEJPw" type="TreeNode_Variables"/>
        <styles xsi:type="notation:ShapeStyle" xmi:id="_E-FUbcj7EemqDMx7_AEJPw" fontName="Segoe UI" lineColor="0"/>
      </children>
      <children xmi:id="_E-FUbsj7EemqDMx7_AEJPw" type="ChanceNode" element="#_E-FQpMj7EemqDMx79CEJPw">
        <children xmi:id="_E-FUb8j7EemqDMx7_AEJPw" type="TreeNode_Label"/>
        <children xmi:id="_E-FUcMj7EemqDMx7_AEJPw" type="TreeNode_Probability"/>
        <children xmi:id="_E-FUccj7EemqDMx7A_EJPw" type="TreeNode_Variables"/>
        <styles xsi:type="notation:ShapeStyle" xmi:id="_E-FUcsj7EemqDMx7A_EJPw" fontName="Segoe UI" lineColor="0"/>
      </children>
      <children xmi:id="_E-FUc8j7EemqDMx7A_EJPw" type="ChanceNode" element="#_E-FQxcj7EemqDMx7E7EJPw">
        <children xmi:id="_E-FUdMj7EemqDMx7A_EJPw" type="TreeNode_Label"/>
        <children xmi:id="_E-FUdcj7EemqDMx7A_EJPw" type="TreeNode_Probability"/>
        <children xmi:id="_E-FUdsj7EemqDMx7B-EJPw" type="TreeNode_Variables"/>
        <styles xsi:type="notation:ShapeStyle" xmi:id="_E-FUd8j7EemqDMx7B-EJPw" fontName="Segoe UI" lineColor="0"/>
      </children>
      <children xmi:id="_E-FUeMj7EemqDMx7B-EJPw" type="ChanceNode" element="#_E-FQsMj7EemqDMx7_AEJPw">
        <children xmi:id="_E-FUecj7EemqDMx7B-EJPw" type="TreeNode_Label"/>
        <children xmi:id="_E-FUesj7EemqDMx7B-EJPw" type="TreeNode_Probability"/>
        <children xmi:id="_E-FUe8j7EemqDMx7C9EJPw" type="TreeNode_Variables"/>
        <styles xsi:type="notation:ShapeStyle" xmi:id="_E-FUfMj7EemqDMx7C9EJPw" fontName="Segoe UI" lineColor="0"/>
      </children>
      <children xmi:id="_E-FUfcj7EemqDMx7C9EJPw" type="ChanceNode" element="#_E-FQp8j7EemqDMx7-BEJPw">
        <children xmi:id="_E-FUfsj7EemqDMx7C9EJPw" type="TreeNode_Label"/>
        <children xmi:id="_E-FUf8j7EemqDMx7C9EJPw" type="TreeNode_Probability"/>
        <children xmi:id="_E-FUgMj7EemqDMx7D8EJPw" type="TreeNode_Variables"/>
        <styles xsi:type="notation:ShapeStyle" xmi:id="_E-FUgcj7EemqDMx7D8EJPw" fontName="Segoe UI" lineColor="0"/>
      </children>
      <children xmi:id="_E-FUgsj7EemqDMx7D8EJPw" type="TerminalNode" element="#_E-FQwsj7EemqDMx7D8EJPw">
        <children xmi:id="_E-FUg8j7EemqDMx7D8EJPw" type="TreeNode_Label"/>
        <children xmi:id="_E-FUhMj7EemqDMx7D8EJPw" type="TreeNode_Probability"/>
        <children xmi:id="_E-FUhcj7EemqDMx7E7EJPw" type="TreeNode_Variables"/>
        <styles xsi:type="notation:ShapeStyle" xmi:id="_E-FUhsj7EemqDMx7E7EJPw" fontName="Segoe UI" lineColor="0"/>
      </children>
      <children xmi:id="_E-FUh8j7EemqDMx7E7EJPw" type="TerminalNode" element="#_E-FQrcj7EemqDMx7_AEJPw">
        <children xmi:id="_E-FUiMj7EemqDMx7E7EJPw" type="TreeNode_Label"/>
        <children xmi:id="_E-FUicj7EemqDMx7E7EJPw" type="TreeNode_Probability"/>
        <children xmi:id="_E-FUisj7EemqDMx7F6EJPw" type="TreeNode_Variables"/>
        <styles xsi:type="notation:ShapeStyle" xmi:id="_E-FUi8j7EemqDMx7F6EJPw" fontName="Segoe UI" lineColor="0"/>
      </children>
      <children xmi:id="_E-FUjMj7EemqDMx7F6EJPw" type="TerminalNode" element="#_E-FQqsj7EemqDMx7-BEJPw">
        <children xmi:id="_E-FUjcj7EemqDMx7F6EJPw" type="TreeNode_Label"/>
        <children xmi:id="_E-FUjsj7EemqDMx7F6EJPw" type="TreeNode_Probability"/>
        <children xmi:id="_E-FUj8j7EemqDMx7G5EJPw" type="TreeNode_Variables"/>
        <styles xsi:type="notation:ShapeStyle" xmi:id="_E-FUkMj7EemqDMx7G5EJPw" fontName="Segoe UI" lineColor="0"/>
      </children>
      <children xmi:id="_E-FUkcj7EemqDMx7G5EJPw" type="ChanceNode" element="#_E-FQs8j7EemqDMx7A_EJPw">
        <children xmi:id="_E-FUksj7EemqDMx7G5EJPw" type="TreeNode_Label"/>
        <children xmi:id="_E-FUk8j7EemqDMx7G5EJPw" type="TreeNode_Probability"/>
        <children xmi:id="_E-FUlMj7EemqDMx7H4EJPw" type="TreeNode_Variables"/>
        <styles xsi:type="notation:ShapeStyle" xmi:id="_E-FUlcj7EemqDMx7H4EJPw" fontName="Segoe UI" lineColor="0"/>
      </children>
      <children xmi:id="_E-FUlsj7EemqDMx7H4EJPw" type="TerminalNode" element="#_E-FQ0sj7EemqDMx7G5EJPw">
        <children xmi:id="_E-FUl8j7EemqDMx7H4EJPw" type="TreeNode_Label"/>
        <children xmi:id="_E-FUmMj7EemqDMx7H4EJPw" type="TreeNode_Probability"/>
        <children xmi:id="_E-FUmcj7EemqDMx7I3EJPw" type="TreeNode_Variables"/>
        <styles xsi:type="notation:ShapeStyle" xmi:id="_E-FUmsj7EemqDMx7I3EJPw" fontName="Segoe UI" lineColor="0"/>
      </children>
      <children xmi:id="_E-FUm8j7EemqDMx7I3EJPw" type="ChanceNode" element="#_E-FQycj7EemqDMx7E7EJPw">
        <children xmi:id="_E-FUnMj7EemqDMx7I3EJPw" type="TreeNode_Label"/>
        <children xmi:id="_E-FUncj7EemqDMx7I3EJPw" type="TreeNode_Probability"/>
        <children xmi:id="_E-FUnsj7EemqDMx7J2EJPw" type="TreeNode_Variables"/>
        <styles xsi:type="notation:ShapeStyle" xmi:id="_E-FUn8j7EemqDMx7J2EJPw" fontName="Segoe UI" lineColor="0"/>
      </children>
      <children xmi:id="_E-FUoMj7EemqDMx7J2EJPw" type="TerminalNode" element="#_E-FQz8j7EemqDMx7G5EJPw">
        <children xmi:id="_E-FUocj7EemqDMx7J2EJPw" type="TreeNode_Label"/>
        <children xmi:id="_E-FUosj7EemqDMx7J2EJPw" type="TreeNode_Probability"/>
        <children xmi:id="_E-FUo8j7EemqDMx7K1EJPw" type="TreeNode_Variables"/>
        <styles xsi:type="notation:ShapeStyle" xmi:id="_E-FUpMj7EemqDMx7K1EJPw" fontName="Segoe UI" lineColor="0"/>
      </children>
      <children xmi:id="_E-FUpcj7EemqDMx7K1EJPw" type="TerminalNode" element="#_E-FQzMj7EemqDMx7F6EJPw">
        <children xmi:id="_E-FUpsj7EemqDMx7K1EJPw" type="TreeNode_Label"/>
        <children xmi:id="_E-FUp8j7EemqDMx7K1EJPw" type="TreeNode_Probability"/>
        <children xmi:id="_E-FUqMj7EemqDMx7L0EJPw" type="TreeNode_Variables"/>
        <styles xsi:type="notation:ShapeStyle" xmi:id="_E-FUqcj7EemqDMx7L0EJPw" fontName="Segoe UI" lineColor="0"/>
      </children>
      <children xmi:id="_E-FUqsj7EemqDMx7L0EJPw" type="TerminalNode" element="#_E-FOz8j7EemqDMx7fgEJPw">
        <children xmi:id="_E-FUq8j7EemqDMx7L0EJPw" type="TreeNode_Label"/>
        <children xmi:id="_E-FUrMj7EemqDMx7L0EJPw" type="TreeNode_Probability"/>
        <children xmi:id="_E-FUrcj7EemqDMx7MzEJPw" type="TreeNode_Variables"/>
        <styles xsi:type="notation:ShapeStyle" xmi:id="_E-FUrsj7EemqDMx7MzEJPw" fontName="Segoe UI" lineColor="0"/>
      </children>
      <children xmi:id="_E-FUr8j7EemqDMx7MzEJPw" type="TerminalNode" element="#_E-FRmMj7EemqDMx7uREJPw">
        <children xmi:id="_E-FUsMj7EemqDMx7MzEJPw" type="TreeNode_Label"/>
        <children xmi:id="_E-FUscj7EemqDMx7MzEJPw" type="TreeNode_Probability"/>
        <children xmi:id="_E-FUssj7EemqDMx7NyEJPw" type="TreeNode_Variables"/>
        <styles xsi:type="notation:ShapeStyle" xmi:id="_E-FUs8j7EemqDMx7NyEJPw" fontName="Segoe UI" lineColor="0"/>
      </children>
      <children xmi:id="_E-FUtMj7EemqDMx7NyEJPw" type="TerminalNode" element="#_E-FQKcj7EemqDMx7kbEJPw">
        <children xmi:id="_E-FUtcj7EemqDMx7NyEJPw" type="TreeNode_Label"/>
        <children xmi:id="_E-FUtsj7EemqDMx7NyEJPw" type="TreeNode_Probability"/>
        <children xmi:id="_E-FUt8j7EemqDMx7OxEJPw" type="TreeNode_Variables"/>
        <styles xsi:type="notation:ShapeStyle" xmi:id="_E-FUuMj7EemqDMx7OxEJPw" fontName="Segoe UI" lineColor="0"/>
      </children>
      <children xmi:id="_E-FUucj7EemqDMx7OxEJPw" type="ChanceNode" element="#_E-FQI8j7EemqDMx7jcEJPw">
        <children xmi:id="_E-FUusj7EemqDMx7OxEJPw" type="TreeNode_Label"/>
        <children xmi:id="_E-FUu8j7EemqDMx7OxEJPw" type="TreeNode_Probability"/>
        <children xmi:id="_E-FUvMj7EemqDMx7PwEJPw" type="TreeNode_Variables"/>
        <styles xsi:type="notation:ShapeStyle" xmi:id="_E-FUvcj7EemqDMx7PwEJPw" fontName="Segoe UI" lineColor="0"/>
      </children>
      <children xmi:id="_E-FUvsj7EemqDMx7PwEJPw" type="TerminalNode" element="#_E-FQJsj7EemqDMx7kbEJPw">
        <children xmi:id="_E-FUv8j7EemqDMx7PwEJPw" type="TreeNode_Label"/>
        <children xmi:id="_E-FUwMj7EemqDMx7PwEJPw" type="TreeNode_Probability"/>
        <children xmi:id="_E-FUwcj7EemqDMx7QvEJPw" type="TreeNode_Variables"/>
        <styles xsi:type="notation:ShapeStyle" xmi:id="_E-FUwsj7EemqDMx7QvEJPw" fontName="Segoe UI" lineColor="0"/>
      </children>
      <children xmi:id="_E-FUw8j7EemqDMx7QvEJPw" type="ChanceNode" element="#_E-FO0sj7EemqDMx7gfEJPw">
        <children xmi:id="_E-FUxMj7EemqDMx7QvEJPw" type="TreeNode_Label"/>
        <children xmi:id="_E-FUxcj7EemqDMx7QvEJPw" type="TreeNode_Probability"/>
        <children xmi:id="_E-FUxsj7EemqDMx7RuEJPw" type="TreeNode_Variables"/>
        <styles xsi:type="notation:ShapeStyle" xmi:id="_E-FUx8j7EemqDMx7RuEJPw" fontName="Segoe UI" lineColor="0"/>
      </children>
      <children xmi:id="_E-FUyMj7EemqDMx7RuEJPw" type="ChanceNode" element="#_E-FQTsj7EemqDMx7sTEJPw">
        <children xmi:id="_E-FUycj7EemqDMx7RuEJPw" type="TreeNode_Label"/>
        <children xmi:id="_E-FUysj7EemqDMx7RuEJPw" type="TreeNode_Probability"/>
        <children xmi:id="_E-FUy8j7EemqDMx7StEJPw" type="TreeNode_Variables"/>
        <styles xsi:type="notation:ShapeStyle" xmi:id="_E-FUzMj7EemqDMx7StEJPw" fontName="Segoe UI" lineColor="0"/>
      </children>
      <children xmi:id="_E-FUzcj7EemqDMx7StEJPw" type="ChanceNode" element="#_E-FPX8j7EemqDMx78DEJPw">
        <children xmi:id="_E-FUzsj7EemqDMx7StEJPw" type="TreeNode_Label"/>
        <children xmi:id="_E-FUz8j7EemqDMx7StEJPw" type="TreeNode_Probability"/>
        <children xmi:id="_E-FU0Mj7EemqDMx7TsEJPw" type="TreeNode_Variables"/>
        <styles xsi:type="notation:ShapeStyle" xmi:id="_E-FU0cj7EemqDMx7TsEJPw" fontName="Segoe UI" lineColor="0"/>
      </children>
      <children xmi:id="_E-FU0sj7EemqDMx7TsEJPw" type="ChanceNode" element="#_E-FPa8j7EemqDMx7-BEJPw">
        <children xmi:id="_E-FU08j7EemqDMx7TsEJPw" type="TreeNode_Label"/>
        <children xmi:id="_E-FU1Mj7EemqDMx7TsEJPw" type="TreeNode_Probability"/>
        <children xmi:id="_E-FU1cj7EemqDMx7UrEJPw" type="TreeNode_Variables"/>
        <styles xsi:type="notation:ShapeStyle" xmi:id="_E-FU1sj7EemqDMx7UrEJPw" fontName="Segoe UI" lineColor="0"/>
      </children>
      <children xmi:id="_E-FU18j7EemqDMx7UrEJPw" type="ChanceNode" element="#_E-FPksj7EemqDMx7G5EJPw">
        <children xmi:id="_E-FU2Mj7EemqDMx7UrEJPw" type="TreeNode_Label"/>
        <children xmi:id="_E-FU2cj7EemqDMx7UrEJPw" type="TreeNode_Probability"/>
        <children xmi:id="_E-FU2sj7EemqDMx7VqEJPw" type="TreeNode_Variables"/>
        <styles xsi:type="notation:ShapeStyle" xmi:id="_E-FU28j7EemqDMx7VqEJPw" fontName="Segoe UI" lineColor="0"/>
      </children>
      <children xmi:id="_E-FU3Mj7EemqDMx7VqEJPw" type="TerminalNode" element="#_E-FPnsj7EemqDMx7J2EJPw">
        <children xmi:id="_E-FU3cj7EemqDMx7VqEJPw" type="TreeNode_Label"/>
        <children xmi:id="_E-FU3sj7EemqDMx7VqEJPw" type="TreeNode_Probability"/>
        <children xmi:id="_E-FU38j7EemqDMx7WpEJPw" type="TreeNode_Variables"/>
        <styles xsi:type="notation:ShapeStyle" xmi:id="_E-FU4Mj7EemqDMx7WpEJPw" fontName="Segoe UI" lineColor="0"/>
      </children>
      <children xmi:id="_E-FU4cj7EemqDMx7WpEJPw" type="ChanceNode" element="#_E-FPlcj7EemqDMx7H4EJPw">
        <children xmi:id="_E-FU4sj7EemqDMx7WpEJPw" type="TreeNode_Label"/>
        <children xmi:id="_E-FU48j7EemqDMx7WpEJPw" type="TreeNode_Probability"/>
        <children xmi:id="_E-FU5Mj7EemqDMx7XoEJPw" type="TreeNode_Variables"/>
        <styles xsi:type="notation:ShapeStyle" xmi:id="_E-FU5cj7EemqDMx7XoEJPw" fontName="Segoe UI" lineColor="0"/>
      </children>
      <children xmi:id="_E-FU5sj7EemqDMx7XoEJPw" type="TerminalNode" element="#_E-FPm8j7EemqDMx7I3EJPw">
        <children xmi:id="_E-FU58j7EemqDMx7XoEJPw" type="TreeNode_Label"/>
        <children xmi:id="_E-FU6Mj7EemqDMx7XoEJPw" type="TreeNode_Probability"/>
        <children xmi:id="_E-FU6cj7EemqDMx7YnEJPw" type="TreeNode_Variables"/>
        <styles xsi:type="notation:ShapeStyle" xmi:id="_E-FU6sj7EemqDMx7YnEJPw" fontName="Segoe UI" lineColor="0"/>
      </children>
      <children xmi:id="_E-FU68j7EemqDMx7YnEJPw" type="TerminalNode" element="#_E-FPmMj7EemqDMx7H4EJPw">
        <children xmi:id="_E-FU7Mj7EemqDMx7YnEJPw" type="TreeNode_Label"/>
        <children xmi:id="_E-FU7cj7EemqDMx7YnEJPw" type="TreeNode_Probability"/>
        <children xmi:id="_E-FU7sj7EemqDMx7ZmEJPw" type="TreeNode_Variables"/>
        <styles xsi:type="notation:ShapeStyle" xmi:id="_E-FU78j7EemqDMx7ZmEJPw" fontName="Segoe UI" lineColor="0"/>
      </children>
      <children xmi:id="_E-FU8Mj7EemqDMx7ZmEJPw" type="ChanceNode" element="#_E-FPfcj7EemqDMx7C9EJPw">
        <children xmi:id="_E-FU8cj7EemqDMx7ZmEJPw" type="TreeNode_Label"/>
        <children xmi:id="_E-FU8sj7EemqDMx7ZmEJPw" type="TreeNode_Probability"/>
        <children xmi:id="_E-FU88j7EemqDMx7alEJPw" type="TreeNode_Variables"/>
        <styles xsi:type="notation:ShapeStyle" xmi:id="_E-FU9Mj7EemqDMx7alEJPw" fontName="Segoe UI" lineColor="0"/>
      </children>
      <children xmi:id="_E-FU9cj7EemqDMx7alEJPw" type="ChanceNode" element="#_E-FPbsj7EemqDMx7_AEJPw">
        <children xmi:id="_E-FU9sj7EemqDMx7alEJPw" type="TreeNode_Label"/>
        <children xmi:id="_E-FU98j7EemqDMx7alEJPw" type="TreeNode_Probability"/>
        <children xmi:id="_E-FU-Mj7EemqDMx7bkEJPw" type="TreeNode_Variables"/>
        <styles xsi:type="notation:ShapeStyle" xmi:id="_E-FU-cj7EemqDMx7bkEJPw" fontName="Segoe UI" lineColor="0"/>
      </children>
      <children xmi:id="_E-FU-sj7EemqDMx7bkEJPw" type="TerminalNode" element="#_E-FPj8j7EemqDMx7G5EJPw">
        <children xmi:id="_E-FU-8j7EemqDMx7bkEJPw" type="TreeNode_Label"/>
        <children xmi:id="_E-FU_Mj7EemqDMx7bkEJPw" type="TreeNode_Probability"/>
        <children xmi:id="_E-FU_cj7EemqDMx7cjEJPw" type="TreeNode_Variables"/>
        <styles xsi:type="notation:ShapeStyle" xmi:id="_E-FU_sj7EemqDMx7cjEJPw" fontName="Segoe UI" lineColor="0"/>
      </children>
      <children xmi:id="_E-FU_8j7EemqDMx7cjEJPw" type="TerminalNode" element="#_E-FPesj7EemqDMx7B-EJPw">
        <children xmi:id="_E-FVAMj7EemqDMx7cjEJPw" type="TreeNode_Label"/>
        <children xmi:id="_E-FVAcj7EemqDMx7cjEJPw" type="TreeNode_Probability"/>
        <children xmi:id="_E-FVAsj7EemqDMx7diEJPw" type="TreeNode_Variables"/>
        <styles xsi:type="notation:ShapeStyle" xmi:id="_E-FVA8j7EemqDMx7diEJPw" fontName="Segoe UI" lineColor="0"/>
      </children>
      <children xmi:id="_E-FVBMj7EemqDMx7diEJPw" type="ChanceNode" element="#_E-FPccj7EemqDMx7A_EJPw">
        <children xmi:id="_E-FVBcj7EemqDMx7diEJPw" type="TreeNode_Label"/>
        <children xmi:id="_E-FVBsj7EemqDMx7diEJPw" type="TreeNode_Probability"/>
        <children xmi:id="_E-FVB8j7EemqDMx7ehEJPw" type="TreeNode_Variables"/>
        <styles xsi:type="notation:ShapeStyle" xmi:id="_E-FVCMj7EemqDMx7ehEJPw" fontName="Segoe UI" lineColor="0"/>
      </children>
      <children xmi:id="_E-FVCcj7EemqDMx7ehEJPw" type="ChanceNode" element="#_E-FPgMj7EemqDMx7D8EJPw">
        <children xmi:id="_E-FVCsj7EemqDMx7ehEJPw" type="TreeNode_Label"/>
        <children xmi:id="_E-FVC8j7EemqDMx7ehEJPw" type="TreeNode_Probability"/>
        <children xmi:id="_E-FVDMj7EemqDMx7fgEJPw" type="TreeNode_Variables"/>
        <styles xsi:type="notation:ShapeStyle" xmi:id="_E-FVDcj7EemqDMx7fgEJPw" fontName="Segoe UI" lineColor="0"/>
      </children>
      <children xmi:id="_E-FVDsj7EemqDMx7fgEJPw" type="ChanceNode" element="#_E-FPg8j7EemqDMx7D8EJPw">
        <children xmi:id="_E-FVD8j7EemqDMx7fgEJPw" type="TreeNode_Label"/>
        <children xmi:id="_E-FVEMj7EemqDMx7fgEJPw" type="TreeNode_Probability"/>
        <children xmi:id="_E-FVEcj7EemqDMx7gfEJPw" type="TreeNode_Variables"/>
        <styles xsi:type="notation:ShapeStyle" xmi:id="_E-FVEsj7EemqDMx7gfEJPw" fontName="Segoe UI" lineColor="0"/>
      </children>
      <children xmi:id="_E-FVE8j7EemqDMx7gfEJPw" type="TerminalNode" element="#_E-FPjMj7EemqDMx7F6EJPw">
        <children xmi:id="_E-FVFMj7EemqDMx7gfEJPw" type="TreeNode_Label"/>
        <children xmi:id="_E-FVFcj7EemqDMx7gfEJPw" type="TreeNode_Probability"/>
        <children xmi:id="_E-FVFsj7EemqDMx7heEJPw" type="TreeNode_Variables"/>
        <styles xsi:type="notation:ShapeStyle" xmi:id="_E-FVF8j7EemqDMx7heEJPw" fontName="Segoe UI" lineColor="0"/>
      </children>
      <children xmi:id="_E-FVGMj7EemqDMx7heEJPw" type="TerminalNode" element="#_E-FPicj7EemqDMx7E7EJPw">
        <children xmi:id="_E-FVGcj7EemqDMx7heEJPw" type="TreeNode_Label"/>
        <children xmi:id="_E-FVGsj7EemqDMx7heEJPw" type="TreeNode_Probability"/>
        <children xmi:id="_E-FVG8j7EemqDMx7idEJPw" type="TreeNode_Variables"/>
        <styles xsi:type="notation:ShapeStyle" xmi:id="_E-FVHMj7EemqDMx7idEJPw" fontName="Segoe UI" lineColor="0"/>
      </children>
      <children xmi:id="_E-FVHcj7EemqDMx7idEJPw" type="TerminalNode" element="#_E-FPhsj7EemqDMx7E7EJPw">
        <children xmi:id="_E-FVHsj7EemqDMx7idEJPw" type="TreeNode_Label"/>
        <children xmi:id="_E-FVH8j7EemqDMx7idEJPw" type="TreeNode_Probability"/>
        <children xmi:id="_E-FVIMj7EemqDMx7jcEJPw" type="TreeNode_Variables"/>
        <styles xsi:type="notation:ShapeStyle" xmi:id="_E-FVIcj7EemqDMx7jcEJPw" fontName="Segoe UI" lineColor="0"/>
      </children>
      <children xmi:id="_E-FVIsj7EemqDMx7jcEJPw" type="TerminalNode" element="#_E-FPdMj7EemqDMx7A_EJPw">
        <children xmi:id="_E-FVI8j7EemqDMx7jcEJPw" type="TreeNode_Label"/>
        <children xmi:id="_E-FVJMj7EemqDMx7jcEJPw" type="TreeNode_Probability"/>
        <children xmi:id="_E-FVJcj7EemqDMx7kbEJPw" type="TreeNode_Variables"/>
        <styles xsi:type="notation:ShapeStyle" xmi:id="_E-FVJsj7EemqDMx7kbEJPw" fontName="Segoe UI" lineColor="0"/>
      </children>
      <children xmi:id="_E-FVJ8j7EemqDMx7kbEJPw" type="TerminalNode" element="#_E-FPd8j7EemqDMx7B-EJPw">
        <children xmi:id="_E-FVKMj7EemqDMx7kbEJPw" type="TreeNode_Label"/>
        <children xmi:id="_E-FVKcj7EemqDMx7kbEJPw" type="TreeNode_Probability"/>
        <children xmi:id="_E-FVKsj7EemqDMx7laEJPw" type="TreeNode_Variables"/>
        <styles xsi:type="notation:ShapeStyle" xmi:id="_E-FVK8j7EemqDMx7laEJPw" fontName="Segoe UI" lineColor="0"/>
      </children>
      <children xmi:id="_E-FVLMj7EemqDMx7laEJPw" type="ChanceNode" element="#_E-FO1cj7EemqDMx7gfEJPw">
        <children xmi:id="_E-FVLcj7EemqDMx7laEJPw" type="TreeNode_Label"/>
        <children xmi:id="_E-FVLsj7EemqDMx7laEJPw" type="TreeNode_Probability"/>
        <children xmi:id="_E-FVL8j7EemqDMx7mZEJPw" type="TreeNode_Variables"/>
        <styles xsi:type="notation:ShapeStyle" xmi:id="_E-FVMMj7EemqDMx7mZEJPw" fontName="Segoe UI" lineColor="0"/>
      </children>
      <children xmi:id="_E-FVMcj7EemqDMx7mZEJPw" type="ChanceNode" element="#_E-FPAsj7EemqDMx7pWEJPw">
        <children xmi:id="_E-FVMsj7EemqDMx7mZEJPw" type="TreeNode_Label"/>
        <children xmi:id="_E-FVM8j7EemqDMx7mZEJPw" type="TreeNode_Probability"/>
        <children xmi:id="_E-FVNMj7EemqDMx7nYEJPw" type="TreeNode_Variables"/>
        <styles xsi:type="notation:ShapeStyle" xmi:id="_E-FVNcj7EemqDMx7nYEJPw" fontName="Segoe UI" lineColor="0"/>
      </children>
      <children xmi:id="_E-FVNsj7EemqDMx7nYEJPw" type="ChanceNode" element="#_E-FO58j7EemqDMx7kbEJPw">
        <children xmi:id="_E-FVN8j7EemqDMx7nYEJPw" type="TreeNode_Label"/>
        <children xmi:id="_E-FVOMj7EemqDMx7nYEJPw" type="TreeNode_Probability"/>
        <children xmi:id="_E-FVOcj7EemqDMx7oXEJPw" type="TreeNode_Variables"/>
        <styles xsi:type="notation:ShapeStyle" xmi:id="_E-FVOsj7EemqDMx7oXEJPw" fontName="Segoe UI" lineColor="0"/>
      </children>
      <children xmi:id="_E-FVO8j7EemqDMx7oXEJPw" type="ChanceNode" element="#_E-FO2Mj7EemqDMx7heEJPw">
        <children xmi:id="_E-FVPMj7EemqDMx7oXEJPw" type="TreeNode_Label"/>
        <children xmi:id="_E-FVPcj7EemqDMx7oXEJPw" type="TreeNode_Probability"/>
        <children xmi:id="_E-FVPsj7EemqDMx7pWEJPw" type="TreeNode_Variables"/>
        <styles xsi:type="notation:ShapeStyle" xmi:id="_E-FVP8j7EemqDMx7pWEJPw" fontName="Segoe UI" lineColor="0"/>
      </children>
      <children xmi:id="_E-FVQMj7EemqDMx7pWEJPw" type="TerminalNode" element="#_E-FO_8j7EemqDMx7pWEJPw">
        <children xmi:id="_E-FVQcj7EemqDMx7pWEJPw" type="TreeNode_Label"/>
        <children xmi:id="_E-FVQsj7EemqDMx7pWEJPw" type="TreeNode_Probability"/>
        <children xmi:id="_E-FVQ8j7EemqDMx7qVEJPw" type="TreeNode_Variables"/>
        <styles xsi:type="notation:ShapeStyle" xmi:id="_E-FVRMj7EemqDMx7qVEJPw" fontName="Segoe UI" lineColor="0"/>
      </children>
      <children xmi:id="_E-FVRcj7EemqDMx7qVEJPw" type="TerminalNode" element="#_E-FO5Mj7EemqDMx7jcEJPw">
        <children xmi:id="_E-FVRsj7EemqDMx7qVEJPw" type="TreeNode_Label"/>
        <children xmi:id="_E-FVR8j7EemqDMx7qVEJPw" type="TreeNode_Probability"/>
        <children xmi:id="_E-FVSMj7EemqDMx7rUEJPw" type="TreeNode_Variables"/>
        <styles xsi:type="notation:ShapeStyle" xmi:id="_E-FVScj7EemqDMx7rUEJPw" fontName="Segoe UI" lineColor="0"/>
      </children>
      <children xmi:id="_E-FVSsj7EemqDMx7rUEJPw" type="ChanceNode" element="#_E-FO28j7EemqDMx7idEJPw">
        <children xmi:id="_E-FVS8j7EemqDMx7rUEJPw" type="TreeNode_Label"/>
        <children xmi:id="_E-FVTMj7EemqDMx7rUEJPw" type="TreeNode_Probability"/>
        <children xmi:id="_E-FVTcj7EemqDMx7sTEJPw" type="TreeNode_Variables"/>
        <styles xsi:type="notation:ShapeStyle" xmi:id="_E-FVTsj7EemqDMx7sTEJPw" fontName="Segoe UI" lineColor="0"/>
      </children>
      <children xmi:id="_E-FVT8j7EemqDMx7sTEJPw" type="ChanceNode" element="#_E-FO6sj7EemqDMx7laEJPw">
        <children xmi:id="_E-FVUMj7EemqDMx7sTEJPw" type="TreeNode_Label"/>
        <children xmi:id="_E-FVUcj7EemqDMx7sTEJPw" type="TreeNode_Probability"/>
        <children xmi:id="_E-FVUsj7EemqDMx7tSEJPw" type="TreeNode_Variables"/>
        <styles xsi:type="notation:ShapeStyle" xmi:id="_E-FVU8j7EemqDMx7tSEJPw" fontName="Segoe UI" lineColor="0"/>
      </children>
      <children xmi:id="_E-FVVMj7EemqDMx7tSEJPw" type="ChanceNode" element="#_E-FO7cj7EemqDMx7laEJPw">
        <children xmi:id="_E-FVVcj7EemqDMx7tSEJPw" type="TreeNode_Label"/>
        <children xmi:id="_E-FVVsj7EemqDMx7tSEJPw" type="TreeNode_Probability"/>
        <children xmi:id="_E-FVV8j7EemqDMx7uREJPw" type="TreeNode_Variables"/>
        <styles xsi:type="notation:ShapeStyle" xmi:id="_E-FVWMj7EemqDMx7uREJPw" fontName="Segoe UI" lineColor="0"/>
      </children>
      <children xmi:id="_E-FVWcj7EemqDMx7uREJPw" type="TerminalNode" element="#_E-FO_Mj7EemqDMx7oXEJPw">
        <children xmi:id="_E-FVWsj7EemqDMx7uREJPw" type="TreeNode_Label"/>
        <children xmi:id="_E-FVW8j7EemqDMx7uREJPw" type="TreeNode_Probability"/>
        <children xmi:id="_E-FVXMj7EemqDMx7vQEJPw" type="TreeNode_Variables"/>
        <styles xsi:type="notation:ShapeStyle" xmi:id="_E-FVXcj7EemqDMx7vQEJPw" fontName="Segoe UI" lineColor="0"/>
      </children>
      <children xmi:id="_E-FVXsj7EemqDMx7vQEJPw" type="TerminalNode" element="#_E-FO-cj7EemqDMx7oXEJPw">
        <children xmi:id="_E-FVX8j7EemqDMx7vQEJPw" type="TreeNode_Label"/>
        <children xmi:id="_E-FVYMj7EemqDMx7vQEJPw" type="TreeNode_Probability"/>
        <children xmi:id="_E-FVYcj7EemqDMx7wPEJPw" type="TreeNode_Variables"/>
        <styles xsi:type="notation:ShapeStyle" xmi:id="_E-FVYsj7EemqDMx7wPEJPw" fontName="Segoe UI" lineColor="0"/>
      </children>
      <children xmi:id="_E-FVY8j7EemqDMx7wPEJPw" type="ChanceNode" element="#_E-FO8Mj7EemqDMx7mZEJPw">
        <children xmi:id="_E-FVZMj7EemqDMx7wPEJPw" type="TreeNode_Label"/>
        <children xmi:id="_E-FVZcj7EemqDMx7wPEJPw" type="TreeNode_Probability"/>
        <children xmi:id="_E-FVZsj7EemqDMx7xOEJPw" type="TreeNode_Variables"/>
        <styles xsi:type="notation:ShapeStyle" xmi:id="_E-FVZ8j7EemqDMx7xOEJPw" fontName="Segoe UI" lineColor="0"/>
      </children>
      <children xmi:id="_E-FVaMj7EemqDMx7xOEJPw" type="TerminalNode" element="#_E-FO9sj7EemqDMx7nYEJPw">
        <children xmi:id="_E-FVacj7EemqDMx7xOEJPw" type="TreeNode_Label"/>
        <children xmi:id="_E-FVasj7EemqDMx7xOEJPw" type="TreeNode_Probability"/>
        <children xmi:id="_E-FVa8j7EemqDMx7yNEJPw" type="TreeNode_Variables"/>
        <styles xsi:type="notation:ShapeStyle" xmi:id="_E-FVbMj7EemqDMx7yNEJPw" fontName="Segoe UI" lineColor="0"/>
      </children>
      <children xmi:id="_E-FVbcj7EemqDMx7yNEJPw" type="TerminalNode" element="#_E-FO88j7EemqDMx7mZEJPw">
        <children xmi:id="_E-FVbsj7EemqDMx7yNEJPw" type="TreeNode_Label"/>
        <children xmi:id="_E-FVb8j7EemqDMx7yNEJPw" type="TreeNode_Probability"/>
        <children xmi:id="_E-FVcMj7EemqDMx7zMEJPw" type="TreeNode_Variables"/>
        <styles xsi:type="notation:ShapeStyle" xmi:id="_E-FVccj7EemqDMx7zMEJPw" fontName="Segoe UI" lineColor="0"/>
      </children>
      <children xmi:id="_E-FVcsj7EemqDMx7zMEJPw" type="TerminalNode" element="#_E-FPFcj7EemqDMx7tSEJPw">
        <children xmi:id="_E-FVc8j7EemqDMx7zMEJPw" type="TreeNode_Label"/>
        <children xmi:id="_E-FVdMj7EemqDMx7zMEJPw" type="TreeNode_Probability"/>
        <children xmi:id="_E-FVdcj7EemqDMx70LEJPw" type="TreeNode_Variables"/>
        <styles xsi:type="notation:ShapeStyle" xmi:id="_E-FVdsj7EemqDMx70LEJPw" fontName="Segoe UI" lineColor="0"/>
      </children>
      <children xmi:id="_E-FVd8j7EemqDMx70LEJPw" type="ChanceNode" element="#_E-FPBsj7EemqDMx7qVEJPw">
        <children xmi:id="_E-FVeMj7EemqDMx70LEJPw" type="TreeNode_Label"/>
        <children xmi:id="_E-FVecj7EemqDMx70LEJPw" type="TreeNode_Probability"/>
        <children xmi:id="_E-FVesj7EemqDMx71KEJPw" type="TreeNode_Variables"/>
        <styles xsi:type="notation:ShapeStyle" xmi:id="_E-FVe8j7EemqDMx71KEJPw" fontName="Segoe UI" lineColor="0"/>
      </children>
      <children xmi:id="_E-FVfMj7EemqDMx71KEJPw" type="TerminalNode" element="#_E-FPEsj7EemqDMx7tSEJPw">
        <children xmi:id="_E-FVfcj7EemqDMx71KEJPw" type="TreeNode_Label"/>
        <children xmi:id="_E-FVfsj7EemqDMx71KEJPw" type="TreeNode_Probability"/>
        <children xmi:id="_E-FVf8j7EemqDMx72JEJPw" type="TreeNode_Variables"/>
        <styles xsi:type="notation:ShapeStyle" xmi:id="_E-FVgMj7EemqDMx72JEJPw" fontName="Segoe UI" lineColor="0"/>
      </children>
      <children xmi:id="_E-FVgcj7EemqDMx72JEJPw" type="ChanceNode" element="#_E-FPCcj7EemqDMx7rUEJPw">
        <children xmi:id="_E-FVgsj7EemqDMx72JEJPw" type="TreeNode_Label"/>
        <children xmi:id="_E-FVg8j7EemqDMx72JEJPw" type="TreeNode_Probability"/>
        <children xmi:id="_E-FVhMj7EemqDMx73IEJPw" type="TreeNode_Variables"/>
        <styles xsi:type="notation:ShapeStyle" xmi:id="_E-FVhcj7EemqDMx73IEJPw" fontName="Segoe UI" lineColor="0"/>
      </children>
      <children xmi:id="_E-FVhsj7EemqDMx73IEJPw" type="TerminalNode" element="#_E-FO3sj7EemqDMx7idEJPw">
        <children xmi:id="_E-FVh8j7EemqDMx73IEJPw" type="TreeNode_Label"/>
        <children xmi:id="_E-FViMj7EemqDMx73IEJPw" type="TreeNode_Probability"/>
        <children xmi:id="_E-FVicj7EemqDMx74HEJPw" type="TreeNode_Variables"/>
        <styles xsi:type="notation:ShapeStyle" xmi:id="_E-FVisj7EemqDMx74HEJPw" fontName="Segoe UI" lineColor="0"/>
      </children>
      <children xmi:id="_E-FVi8j7EemqDMx74HEJPw" type="TerminalNode" element="#_E-FO4cj7EemqDMx7jcEJPw">
        <children xmi:id="_E-FVjMj7EemqDMx74HEJPw" type="TreeNode_Label"/>
        <children xmi:id="_E-FVjcj7EemqDMx74HEJPw" type="TreeNode_Probability"/>
        <children xmi:id="_E-FVjsj7EemqDMx75GEJPw" type="TreeNode_Variables"/>
        <styles xsi:type="notation:ShapeStyle" xmi:id="_E-FVj8j7EemqDMx75GEJPw" fontName="Segoe UI" lineColor="0"/>
      </children>
      <children xmi:id="_E-FVkMj7EemqDMx75GEJPw" type="TerminalNode" element="#_E-FPD8j7EemqDMx7sTEJPw">
        <children xmi:id="_E-FVkcj7EemqDMx75GEJPw" type="TreeNode_Label"/>
        <children xmi:id="_E-FVksj7EemqDMx75GEJPw" type="TreeNode_Probability"/>
        <children xmi:id="_E-FVk8j7EemqDMx76FEJPw" type="TreeNode_Variables"/>
        <styles xsi:type="notation:ShapeStyle" xmi:id="_E-FVlMj7EemqDMx76FEJPw" fontName="Segoe UI" lineColor="0"/>
      </children>
      <children xmi:id="_E-FVlcj7EemqDMx76FEJPw" type="TerminalNode" element="#_E-FPDMj7EemqDMx7rUEJPw">
        <children xmi:id="_E-FVlsj7EemqDMx76FEJPw" type="TreeNode_Label"/>
        <children xmi:id="_E-FVl8j7EemqDMx76FEJPw" type="TreeNode_Probability"/>
        <children xmi:id="_E-FVmMj7EemqDMx77EEJPw" type="TreeNode_Variables"/>
        <styles xsi:type="notation:ShapeStyle" xmi:id="_E-FVmcj7EemqDMx77EEJPw" fontName="Segoe UI" lineColor="0"/>
      </children>
      <children xmi:id="_E-FVmsj7EemqDMx77EEJPw" type="ChanceNode" element="#_E-FPKMj7EemqDMx7xOEJPw">
        <children xmi:id="_E-FVm8j7EemqDMx77EEJPw" type="TreeNode_Label"/>
        <children xmi:id="_E-FVnMj7EemqDMx77EEJPw" type="TreeNode_Probability"/>
        <children xmi:id="_E-FVncj7EemqDMx78DEJPw" type="TreeNode_Variables"/>
        <styles xsi:type="notation:ShapeStyle" xmi:id="_E-FVnsj7EemqDMx78DEJPw" fontName="Segoe UI" lineColor="0"/>
      </children>
      <children xmi:id="_E-FVn8j7EemqDMx78DEJPw" type="ChanceNode" element="#_E-FPT8j7EemqDMx75GEJPw">
        <children xmi:id="_E-FVoMj7EemqDMx78DEJPw" type="TreeNode_Label"/>
        <children xmi:id="_E-FVocj7EemqDMx78DEJPw" type="TreeNode_Probability"/>
        <children xmi:id="_E-FVosj7EemqDMx79CEJPw" type="TreeNode_Variables"/>
        <styles xsi:type="notation:ShapeStyle" xmi:id="_E-FVo8j7EemqDMx79CEJPw" fontName="Segoe UI" lineColor="0"/>
      </children>
      <children xmi:id="_E-FVpMj7EemqDMx79CEJPw" type="ChanceNode" element="#_E-FPOsj7EemqDMx71KEJPw">
        <children xmi:id="_E-FVpcj7EemqDMx79CEJPw" type="TreeNode_Label"/>
        <children xmi:id="_E-FVpsj7EemqDMx79CEJPw" type="TreeNode_Probability"/>
        <children xmi:id="_E-FVp8j7EemqDMx7-BEJPw" type="TreeNode_Variables"/>
        <styles xsi:type="notation:ShapeStyle" xmi:id="_E-FVqMj7EemqDMx7-BEJPw" fontName="Segoe UI" lineColor="0"/>
      </children>
      <children xmi:id="_E-FVqcj7EemqDMx7-BEJPw" type="ChanceNode" element="#_E-FPK8j7EemqDMx7yNEJPw">
        <children xmi:id="_E-FVqsj7EemqDMx7-BEJPw" type="TreeNode_Label"/>
        <children xmi:id="_E-FVq8j7EemqDMx7-BEJPw" type="TreeNode_Probability"/>
        <children xmi:id="_E-FVrMj7EemqDMx7_AEJPw" type="TreeNode_Variables"/>
        <styles xsi:type="notation:ShapeStyle" xmi:id="_E-FVrcj7EemqDMx7_AEJPw" fontName="Segoe UI" lineColor="0"/>
      </children>
      <children xmi:id="_E-FVrsj7EemqDMx7_AEJPw" type="TerminalNode" element="#_E-FPTMj7EemqDMx74HEJPw">
        <children xmi:id="_E-FVr8j7EemqDMx7_AEJPw" type="TreeNode_Label"/>
        <children xmi:id="_E-FVsMj7EemqDMx7_AEJPw" type="TreeNode_Probability"/>
        <children xmi:id="_E-FVscj7EemqDMx7A_EJPw" type="TreeNode_Variables"/>
        <styles xsi:type="notation:ShapeStyle" xmi:id="_E-FVssj7EemqDMx7A_EJPw" fontName="Segoe UI" lineColor="0"/>
      </children>
      <children xmi:id="_E-FVs8j7EemqDMx7A_EJPw" type="TerminalNode" element="#_E-FPN8j7EemqDMx70LEJPw">
        <children xmi:id="_E-FVtMj7EemqDMx7A_EJPw" type="TreeNode_Label"/>
        <children xmi:id="_E-FVtcj7EemqDMx7A_EJPw" type="TreeNode_Probability"/>
        <children xmi:id="_E-FVtsj7EemqDMx7B-EJPw" type="TreeNode_Variables"/>
        <styles xsi:type="notation:ShapeStyle" xmi:id="_E-FVt8j7EemqDMx7B-EJPw" fontName="Segoe UI" lineColor="0"/>
      </children>
      <children xmi:id="_E-FVuMj7EemqDMx7B-EJPw" type="ChanceNode" element="#_E-FPLsj7EemqDMx7yNEJPw">
        <children xmi:id="_E-FVucj7EemqDMx7B-EJPw" type="TreeNode_Label"/>
        <children xmi:id="_E-FVusj7EemqDMx7B-EJPw" type="TreeNode_Probability"/>
        <children xmi:id="_E-FVu8j7EemqDMx7C9EJPw" type="TreeNode_Variables"/>
        <styles xsi:type="notation:ShapeStyle" xmi:id="_E-FVvMj7EemqDMx7C9EJPw" fontName="Segoe UI" lineColor="0"/>
      </children>
      <children xmi:id="_E-FVvcj7EemqDMx7C9EJPw" type="ChanceNode" element="#_E-FPPcj7EemqDMx71KEJPw">
        <children xmi:id="_E-FVvsj7EemqDMx7C9EJPw" type="TreeNode_Label"/>
        <children xmi:id="_E-FVv8j7EemqDMx7C9EJPw" type="TreeNode_Probability"/>
        <children xmi:id="_E-FVwMj7EemqDMx7D8EJPw" type="TreeNode_Variables"/>
        <styles xsi:type="notation:ShapeStyle" xmi:id="_E-FVwcj7EemqDMx7D8EJPw" fontName="Segoe UI" lineColor="0"/>
      </children>
      <children xmi:id="_E-FVwsj7EemqDMx7D8EJPw" type="ChanceNode" element="#_E-FPQMj7EemqDMx72JEJPw">
        <children xmi:id="_E-FVw8j7EemqDMx7D8EJPw" type="TreeNode_Label"/>
        <children xmi:id="_E-FVxMj7EemqDMx7D8EJPw" type="TreeNode_Probability"/>
        <children xmi:id="_E-FVxcj7EemqDMx7E7EJPw" type="TreeNode_Variables"/>
        <styles xsi:type="notation:ShapeStyle" xmi:id="_E-FVxsj7EemqDMx7E7EJPw" fontName="Segoe UI" lineColor="0"/>
      </children>
      <children xmi:id="_E-FVx8j7EemqDMx7E7EJPw" type="TerminalNode" element="#_E-FPScj7EemqDMx74HEJPw">
        <children xmi:id="_E-FVyMj7EemqDMx7E7EJPw" type="TreeNode_Label"/>
        <children xmi:id="_E-FVycj7EemqDMx7E7EJPw" type="TreeNode_Probability"/>
        <children xmi:id="_E-FVysj7EemqDMx7F6EJPw" type="TreeNode_Variables"/>
        <styles xsi:type="notation:ShapeStyle" xmi:id="_E-FVy8j7EemqDMx7F6EJPw" fontName="Segoe UI" lineColor="0"/>
      </children>
      <children xmi:id="_E-FVzMj7EemqDMx7F6EJPw" type="TerminalNode" element="#_E-FPRsj7EemqDMx73IEJPw">
        <children xmi:id="_E-FVzcj7EemqDMx7F6EJPw" type="TreeNode_Label"/>
        <children xmi:id="_E-FVzsj7EemqDMx7F6EJPw" type="TreeNode_Probability"/>
        <children xmi:id="_E-FVz8j7EemqDMx7G5EJPw" type="TreeNode_Variables"/>
        <styles xsi:type="notation:ShapeStyle" xmi:id="_E-FV0Mj7EemqDMx7G5EJPw" fontName="Segoe UI" lineColor="0"/>
      </children>
      <children xmi:id="_E-FV0cj7EemqDMx7G5EJPw" type="TerminalNode" element="#_E-FPQ8j7EemqDMx72JEJPw">
        <children xmi:id="_E-FV0sj7EemqDMx7G5EJPw" type="TreeNode_Label"/>
        <children xmi:id="_E-FV08j7EemqDMx7G5EJPw" type="TreeNode_Probability"/>
        <children xmi:id="_E-FV1Mj7EemqDMx7H4EJPw" type="TreeNode_Variables"/>
        <styles xsi:type="notation:ShapeStyle" xmi:id="_E-FV1cj7EemqDMx7H4EJPw" fontName="Segoe UI" lineColor="0"/>
      </children>
      <children xmi:id="_E-FV1sj7EemqDMx7H4EJPw" type="TerminalNode" element="#_E-FPXMj7EemqDMx77EEJPw">
        <children xmi:id="_E-FV18j7EemqDMx7H4EJPw" type="TreeNode_Label"/>
        <children xmi:id="_E-FV2Mj7EemqDMx7H4EJPw" type="TreeNode_Probability"/>
        <children xmi:id="_E-FV2cj7EemqDMx7I3EJPw" type="TreeNode_Variables"/>
        <styles xsi:type="notation:ShapeStyle" xmi:id="_E-FV2sj7EemqDMx7I3EJPw" fontName="Segoe UI" lineColor="0"/>
      </children>
      <children xmi:id="_E-FV28j7EemqDMx7I3EJPw" type="ChanceNode" element="#_E-FPU8j7EemqDMx76FEJPw">
        <children xmi:id="_E-FV3Mj7EemqDMx7I3EJPw" type="TreeNode_Label"/>
        <children xmi:id="_E-FV3cj7EemqDMx7I3EJPw" type="TreeNode_Probability"/>
        <children xmi:id="_E-FV3sj7EemqDMx7J2EJPw" type="TreeNode_Variables"/>
        <styles xsi:type="notation:ShapeStyle" xmi:id="_E-FV38j7EemqDMx7J2EJPw" fontName="Segoe UI" lineColor="0"/>
      </children>
      <children xmi:id="_E-FV4Mj7EemqDMx7J2EJPw" type="TerminalNode" element="#_E-FPWcj7EemqDMx77EEJPw">
        <children xmi:id="_E-FV4cj7EemqDMx7J2EJPw" type="TreeNode_Label"/>
        <children xmi:id="_E-FV4sj7EemqDMx7J2EJPw" type="TreeNode_Probability"/>
        <children xmi:id="_E-FV48j7EemqDMx7K1EJPw" type="TreeNode_Variables"/>
        <styles xsi:type="notation:ShapeStyle" xmi:id="_E-FV5Mj7EemqDMx7K1EJPw" fontName="Segoe UI" lineColor="0"/>
      </children>
      <children xmi:id="_E-FV5cj7EemqDMx7K1EJPw" type="TerminalNode" element="#_E-FPMcj7EemqDMx7zMEJPw">
        <children xmi:id="_E-FV5sj7EemqDMx7K1EJPw" type="TreeNode_Label"/>
        <children xmi:id="_E-FV58j7EemqDMx7K1EJPw" type="TreeNode_Probability"/>
        <children xmi:id="_E-FV6Mj7EemqDMx7L0EJPw" type="TreeNode_Variables"/>
        <styles xsi:type="notation:ShapeStyle" xmi:id="_E-FV6cj7EemqDMx7L0EJPw" fontName="Segoe UI" lineColor="0"/>
      </children>
      <children xmi:id="_E-FV6sj7EemqDMx7L0EJPw" type="TerminalNode" element="#_E-FPNMj7EemqDMx7zMEJPw">
        <children xmi:id="_E-FV68j7EemqDMx7L0EJPw" type="TreeNode_Label"/>
        <children xmi:id="_E-FV7Mj7EemqDMx7L0EJPw" type="TreeNode_Probability"/>
        <children xmi:id="_E-FV7cj7EemqDMx7MzEJPw" type="TreeNode_Variables"/>
        <styles xsi:type="notation:ShapeStyle" xmi:id="_E-FV7sj7EemqDMx7MzEJPw" fontName="Segoe UI" lineColor="0"/>
      </children>
      <children xmi:id="_E-FV78j7EemqDMx7MzEJPw" type="TerminalNode" element="#_E-FPVsj7EemqDMx76FEJPw">
        <children xmi:id="_E-FV8Mj7EemqDMx7MzEJPw" type="TreeNode_Label"/>
        <children xmi:id="_E-FV8cj7EemqDMx7MzEJPw" type="TreeNode_Probability"/>
        <children xmi:id="_E-FV8sj7EemqDMx7NyEJPw" type="TreeNode_Variables"/>
        <styles xsi:type="notation:ShapeStyle" xmi:id="_E-FV88j7EemqDMx7NyEJPw" fontName="Segoe UI" lineColor="0"/>
      </children>
      <children xmi:id="_E-FV9Mj7EemqDMx7NyEJPw" type="ChanceNode" element="#_E-FQUcj7EemqDMx7sTEJPw">
        <children xmi:id="_E-FV9cj7EemqDMx7NyEJPw" type="TreeNode_Label"/>
        <children xmi:id="_E-FV9sj7EemqDMx7NyEJPw" type="TreeNode_Probability"/>
        <children xmi:id="_E-FV98j7EemqDMx7OxEJPw" type="TreeNode_Variables"/>
        <styles xsi:type="notation:ShapeStyle" xmi:id="_E-FV-Mj7EemqDMx7OxEJPw" fontName="Segoe UI" lineColor="0"/>
      </children>
      <children xmi:id="_E-FV-cj7EemqDMx7OxEJPw" type="ChanceNode" element="#_E-FQfsj7EemqDMx71KEJPw">
        <children xmi:id="_E-FV-sj7EemqDMx7OxEJPw" type="TreeNode_Label"/>
        <children xmi:id="_E-FV-8j7EemqDMx7OxEJPw" type="TreeNode_Probability"/>
        <children xmi:id="_E-FV_Mj7EemqDMx7PwEJPw" type="TreeNode_Variables"/>
        <styles xsi:type="notation:ShapeStyle" xmi:id="_E-FV_cj7EemqDMx7PwEJPw" fontName="Segoe UI" lineColor="0"/>
      </children>
      <children xmi:id="_E-FV_sj7EemqDMx7PwEJPw" type="ChanceNode" element="#_E-FQY8j7EemqDMx7wPEJPw">
        <children xmi:id="_E-FV_8j7EemqDMx7PwEJPw" type="TreeNode_Label"/>
        <children xmi:id="_E-FWAMj7EemqDMx7PwEJPw" type="TreeNode_Probability"/>
        <children xmi:id="_E-FWAcj7EemqDMx7QvEJPw" type="TreeNode_Variables"/>
        <styles xsi:type="notation:ShapeStyle" xmi:id="_E-FWAsj7EemqDMx7QvEJPw" fontName="Segoe UI" lineColor="0"/>
      </children>
      <children xmi:id="_E-FWA8j7EemqDMx7QvEJPw" type="ChanceNode" element="#_E-FQVMj7EemqDMx7tSEJPw">
        <children xmi:id="_E-FWBMj7EemqDMx7QvEJPw" type="TreeNode_Label"/>
        <children xmi:id="_E-FWBcj7EemqDMx7QvEJPw" type="TreeNode_Probability"/>
        <children xmi:id="_E-FWBsj7EemqDMx7RuEJPw" type="TreeNode_Variables"/>
        <styles xsi:type="notation:ShapeStyle" xmi:id="_E-FWB8j7EemqDMx7RuEJPw" fontName="Segoe UI" lineColor="0"/>
      </children>
      <children xmi:id="_E-FWCMj7EemqDMx7RuEJPw" type="TerminalNode" element="#_E-FQe8j7EemqDMx71KEJPw">
        <children xmi:id="_E-FWCcj7EemqDMx7RuEJPw" type="TreeNode_Label"/>
        <children xmi:id="_E-FWCsj7EemqDMx7RuEJPw" type="TreeNode_Probability"/>
        <children xmi:id="_E-FWC8j7EemqDMx7StEJPw" type="TreeNode_Variables"/>
        <styles xsi:type="notation:ShapeStyle" xmi:id="_E-FWDMj7EemqDMx7StEJPw" fontName="Segoe UI" lineColor="0"/>
      </children>
      <children xmi:id="_E-FWDcj7EemqDMx7StEJPw" type="TerminalNode" element="#_E-FQYMj7EemqDMx7vQEJPw">
        <children xmi:id="_E-FWDsj7EemqDMx7StEJPw" type="TreeNode_Label"/>
        <children xmi:id="_E-FWD8j7EemqDMx7StEJPw" type="TreeNode_Probability"/>
        <children xmi:id="_E-FWEMj7EemqDMx7TsEJPw" type="TreeNode_Variables"/>
        <styles xsi:type="notation:ShapeStyle" xmi:id="_E-FWEcj7EemqDMx7TsEJPw" fontName="Segoe UI" lineColor="0"/>
      </children>
      <children xmi:id="_E-FWEsj7EemqDMx7TsEJPw" type="ChanceNode" element="#_E-FQV8j7EemqDMx7uREJPw">
        <children xmi:id="_E-FWE8j7EemqDMx7TsEJPw" type="TreeNode_Label"/>
        <children xmi:id="_E-FWFMj7EemqDMx7TsEJPw" type="TreeNode_Probability"/>
        <children xmi:id="_E-FWFcj7EemqDMx7UrEJPw" type="TreeNode_Variables"/>
        <styles xsi:type="notation:ShapeStyle" xmi:id="_E-FWFsj7EemqDMx7UrEJPw" fontName="Segoe UI" lineColor="0"/>
      </children>
      <children xmi:id="_E-FWF8j7EemqDMx7UrEJPw" type="ChanceNode" element="#_E-FQZsj7EemqDMx7xOEJPw">
        <children xmi:id="_E-FWGMj7EemqDMx7UrEJPw" type="TreeNode_Label"/>
        <children xmi:id="_E-FWGcj7EemqDMx7UrEJPw" type="TreeNode_Probability"/>
        <children xmi:id="_E-FWGsj7EemqDMx7VqEJPw" type="TreeNode_Variables"/>
        <styles xsi:type="notation:ShapeStyle" xmi:id="_E-FWG8j7EemqDMx7VqEJPw" fontName="Segoe UI" lineColor="0"/>
      </children>
      <children xmi:id="_E-FWHMj7EemqDMx7VqEJPw" type="ChanceNode" element="#_E-FQacj7EemqDMx7xOEJPw">
        <children xmi:id="_E-FWHcj7EemqDMx7VqEJPw" type="TreeNode_Label"/>
        <children xmi:id="_E-FWHsj7EemqDMx7VqEJPw" type="TreeNode_Probability"/>
        <children xmi:id="_E-FWH8j7EemqDMx7WpEJPw" type="TreeNode_Variables"/>
        <styles xsi:type="notation:ShapeStyle" xmi:id="_E-FWIMj7EemqDMx7WpEJPw" fontName="Segoe UI" lineColor="0"/>
      </children>
      <children xmi:id="_E-FWIcj7EemqDMx7WpEJPw" type="TerminalNode" element="#_E-FQeMj7EemqDMx70LEJPw">
        <children xmi:id="_E-FWIsj7EemqDMx7WpEJPw" type="TreeNode_Label"/>
        <children xmi:id="_E-FWI8j7EemqDMx7WpEJPw" type="TreeNode_Probability"/>
        <children xmi:id="_E-FWJMj7EemqDMx7XoEJPw" type="TreeNode_Variables"/>
        <styles xsi:type="notation:ShapeStyle" xmi:id="_E-FWJcj7EemqDMx7XoEJPw" fontName="Segoe UI" lineColor="0"/>
      </children>
      <children xmi:id="_E-FWJsj7EemqDMx7XoEJPw" type="TerminalNode" element="#_E-FQdcj7EemqDMx70LEJPw">
        <children xmi:id="_E-FWJ8j7EemqDMx7XoEJPw" type="TreeNode_Label"/>
        <children xmi:id="_E-FWKMj7EemqDMx7XoEJPw" type="TreeNode_Probability"/>
        <children xmi:id="_E-FWKcj7EemqDMx7YnEJPw" type="TreeNode_Variables"/>
        <styles xsi:type="notation:ShapeStyle" xmi:id="_E-FWKsj7EemqDMx7YnEJPw" fontName="Segoe UI" lineColor="0"/>
      </children>
      <children xmi:id="_E-FWK8j7EemqDMx7YnEJPw" type="ChanceNode" element="#_E-FQbMj7EemqDMx7yNEJPw">
        <children xmi:id="_E-FWLMj7EemqDMx7YnEJPw" type="TreeNode_Label"/>
        <children xmi:id="_E-FWLcj7EemqDMx7YnEJPw" type="TreeNode_Probability"/>
        <children xmi:id="_E-FWLsj7EemqDMx7ZmEJPw" type="TreeNode_Variables"/>
        <styles xsi:type="notation:ShapeStyle" xmi:id="_E-FWL8j7EemqDMx7ZmEJPw" fontName="Segoe UI" lineColor="0"/>
      </children>
      <children xmi:id="_E-FWMMj7EemqDMx7ZmEJPw" type="TerminalNode" element="#_E-FQcsj7EemqDMx7zMEJPw">
        <children xmi:id="_E-FWMcj7EemqDMx7ZmEJPw" type="TreeNode_Label"/>
        <children xmi:id="_E-FWMsj7EemqDMx7ZmEJPw" type="TreeNode_Probability"/>
        <children xmi:id="_E-FWM8j7EemqDMx7alEJPw" type="TreeNode_Variables"/>
        <styles xsi:type="notation:ShapeStyle" xmi:id="_E-FWNMj7EemqDMx7alEJPw" fontName="Segoe UI" lineColor="0"/>
      </children>
      <children xmi:id="_E-FWNcj7EemqDMx7alEJPw" type="TerminalNode" element="#_E-FQb8j7EemqDMx7yNEJPw">
        <children xmi:id="_E-FWNsj7EemqDMx7alEJPw" type="TreeNode_Label"/>
        <children xmi:id="_E-FWN8j7EemqDMx7alEJPw" type="TreeNode_Probability"/>
        <children xmi:id="_E-FWOMj7EemqDMx7bkEJPw" type="TreeNode_Variables"/>
        <styles xsi:type="notation:ShapeStyle" xmi:id="_E-FWOcj7EemqDMx7bkEJPw" fontName="Segoe UI" lineColor="0"/>
      </children>
      <children xmi:id="_E-FWOsj7EemqDMx7bkEJPw" type="TerminalNode" element="#_E-FQkcj7EemqDMx75GEJPw">
        <children xmi:id="_E-FWO8j7EemqDMx7bkEJPw" type="TreeNode_Label"/>
        <children xmi:id="_E-FWPMj7EemqDMx7bkEJPw" type="TreeNode_Probability"/>
        <children xmi:id="_E-FWPcj7EemqDMx7cjEJPw" type="TreeNode_Variables"/>
        <styles xsi:type="notation:ShapeStyle" xmi:id="_E-FWPsj7EemqDMx7cjEJPw" fontName="Segoe UI" lineColor="0"/>
      </children>
      <children xmi:id="_E-FWP8j7EemqDMx7cjEJPw" type="ChanceNode" element="#_E-FQgsj7EemqDMx72JEJPw">
        <children xmi:id="_E-FWQMj7EemqDMx7cjEJPw" type="TreeNode_Label"/>
        <children xmi:id="_E-FWQcj7EemqDMx7cjEJPw" type="TreeNode_Probability"/>
        <children xmi:id="_E-FWQsj7EemqDMx7diEJPw" type="TreeNode_Variables"/>
        <styles xsi:type="notation:ShapeStyle" xmi:id="_E-FWQ8j7EemqDMx7diEJPw" fontName="Segoe UI" lineColor="0"/>
      </children>
      <children xmi:id="_E-FWRMj7EemqDMx7diEJPw" type="TerminalNode" element="#_E-FQjsj7EemqDMx75GEJPw">
        <children xmi:id="_E-FWRcj7EemqDMx7diEJPw" type="TreeNode_Label"/>
        <children xmi:id="_E-FWRsj7EemqDMx7diEJPw" type="TreeNode_Probability"/>
        <children xmi:id="_E-FWR8j7EemqDMx7ehEJPw" type="TreeNode_Variables"/>
        <styles xsi:type="notation:ShapeStyle" xmi:id="_E-FWSMj7EemqDMx7ehEJPw" fontName="Segoe UI" lineColor="0"/>
      </children>
      <children xmi:id="_E-FWScj7EemqDMx7ehEJPw" type="ChanceNode" element="#_E-FQhcj7EemqDMx73IEJPw">
        <children xmi:id="_E-FWSsj7EemqDMx7ehEJPw" type="TreeNode_Label"/>
        <children xmi:id="_E-FWS8j7EemqDMx7ehEJPw" type="TreeNode_Probability"/>
        <children xmi:id="_E-FWTMj7EemqDMx7fgEJPw" type="TreeNode_Variables"/>
        <styles xsi:type="notation:ShapeStyle" xmi:id="_E-FWTcj7EemqDMx7fgEJPw" fontName="Segoe UI" lineColor="0"/>
      </children>
      <children xmi:id="_E-FWTsj7EemqDMx7fgEJPw" type="TerminalNode" element="#_E-FQWsj7EemqDMx7uREJPw">
        <children xmi:id="_E-FWT8j7EemqDMx7fgEJPw" type="TreeNode_Label"/>
        <children xmi:id="_E-FWUMj7EemqDMx7fgEJPw" type="TreeNode_Probability"/>
        <children xmi:id="_E-FWUcj7EemqDMx7gfEJPw" type="TreeNode_Variables"/>
        <styles xsi:type="notation:ShapeStyle" xmi:id="_E-FWUsj7EemqDMx7gfEJPw" fontName="Segoe UI" lineColor="0"/>
      </children>
      <children xmi:id="_E-FWU8j7EemqDMx7gfEJPw" type="TerminalNode" element="#_E-FQXcj7EemqDMx7vQEJPw">
        <children xmi:id="_E-FWVMj7EemqDMx7gfEJPw" type="TreeNode_Label"/>
        <children xmi:id="_E-FWVcj7EemqDMx7gfEJPw" type="TreeNode_Probability"/>
        <children xmi:id="_E-FWVsj7EemqDMx7heEJPw" type="TreeNode_Variables"/>
        <styles xsi:type="notation:ShapeStyle" xmi:id="_E-FWV8j7EemqDMx7heEJPw" fontName="Segoe UI" lineColor="0"/>
      </children>
      <children xmi:id="_E-FWWMj7EemqDMx7heEJPw" type="TerminalNode" element="#_E-FQi8j7EemqDMx74HEJPw">
        <children xmi:id="_E-FWWcj7EemqDMx7heEJPw" type="TreeNode_Label"/>
        <children xmi:id="_E-FWWsj7EemqDMx7heEJPw" type="TreeNode_Probability"/>
        <children xmi:id="_E-FWW8j7EemqDMx7idEJPw" type="TreeNode_Variables"/>
        <styles xsi:type="notation:ShapeStyle" xmi:id="_E-FWXMj7EemqDMx7idEJPw" fontName="Segoe UI" lineColor="0"/>
      </children>
      <children xmi:id="_E-FWXcj7EemqDMx7idEJPw" type="TerminalNode" element="#_E-FQiMj7EemqDMx73IEJPw">
        <children xmi:id="_E-FWXsj7EemqDMx7idEJPw" type="TreeNode_Label"/>
        <children xmi:id="_E-FWX8j7EemqDMx7idEJPw" type="TreeNode_Probability"/>
        <children xmi:id="_E-FWYMj7EemqDMx7jcEJPw" type="TreeNode_Variables"/>
        <styles xsi:type="notation:ShapeStyle" xmi:id="_E-FWYcj7EemqDMx7jcEJPw" fontName="Segoe UI" lineColor="0"/>
      </children>
      <children xmi:id="_E-FWYsj7EemqDMx7jcEJPw" type="ChanceNode" element="#_E-FQ1cj7EemqDMx7H4EJPw">
        <children xmi:id="_E-FWY8j7EemqDMx7jcEJPw" type="TreeNode_Label"/>
        <children xmi:id="_E-FWZMj7EemqDMx7jcEJPw" type="TreeNode_Probability"/>
        <children xmi:id="_E-FWZcj7EemqDMx7kbEJPw" type="TreeNode_Variables"/>
        <styles xsi:type="notation:ShapeStyle" xmi:id="_E-FWZsj7EemqDMx7kbEJPw" fontName="Segoe UI" lineColor="0"/>
      </children>
      <children xmi:id="_E-FWZ8j7EemqDMx7kbEJPw" type="ChanceNode" element="#_E-FQ4cj7EemqDMx7J2EJPw">
        <children xmi:id="_E-FWaMj7EemqDMx7kbEJPw" type="TreeNode_Label"/>
        <children xmi:id="_E-FWacj7EemqDMx7kbEJPw" type="TreeNode_Probability"/>
        <children xmi:id="_E-FWasj7EemqDMx7laEJPw" type="TreeNode_Variables"/>
        <styles xsi:type="notation:ShapeStyle" xmi:id="_E-FWa8j7EemqDMx7laEJPw" fontName="Segoe UI" lineColor="0"/>
      </children>
      <children xmi:id="_E-FWbMj7EemqDMx7laEJPw" type="ChanceNode" element="#_E-FRCMj7EemqDMx7RuEJPw">
        <children xmi:id="_E-FWbcj7EemqDMx7laEJPw" type="TreeNode_Label"/>
        <children xmi:id="_E-FWbsj7EemqDMx7laEJPw" type="TreeNode_Probability"/>
        <children xmi:id="_E-FWb8j7EemqDMx7mZEJPw" type="TreeNode_Variables"/>
        <styles xsi:type="notation:ShapeStyle" xmi:id="_E-FWcMj7EemqDMx7mZEJPw" fontName="Segoe UI" lineColor="0"/>
      </children>
      <children xmi:id="_E-FWccj7EemqDMx7mZEJPw" type="TerminalNode" element="#_E-FRFMj7EemqDMx7TsEJPw">
        <children xmi:id="_E-FWcsj7EemqDMx7mZEJPw" type="TreeNode_Label"/>
        <children xmi:id="_E-FWc8j7EemqDMx7mZEJPw" type="TreeNode_Probability"/>
        <children xmi:id="_E-FWdMj7EemqDMx7nYEJPw" type="TreeNode_Variables"/>
        <styles xsi:type="notation:ShapeStyle" xmi:id="_E-FWdcj7EemqDMx7nYEJPw" fontName="Segoe UI" lineColor="0"/>
      </children>
      <children xmi:id="_E-FWdsj7EemqDMx7nYEJPw" type="ChanceNode" element="#_E-FRC8j7EemqDMx7StEJPw">
        <children xmi:id="_E-FWd8j7EemqDMx7nYEJPw" type="TreeNode_Label"/>
        <children xmi:id="_E-FWeMj7EemqDMx7nYEJPw" type="TreeNode_Probability"/>
        <children xmi:id="_E-FWecj7EemqDMx7oXEJPw" type="TreeNode_Variables"/>
        <styles xsi:type="notation:ShapeStyle" xmi:id="_E-FWesj7EemqDMx7oXEJPw" fontName="Segoe UI" lineColor="0"/>
      </children>
      <children xmi:id="_E-FWe8j7EemqDMx7oXEJPw" type="TerminalNode" element="#_E-FREcj7EemqDMx7TsEJPw">
        <children xmi:id="_E-FWfMj7EemqDMx7oXEJPw" type="TreeNode_Label"/>
        <children xmi:id="_E-FWfcj7EemqDMx7oXEJPw" type="TreeNode_Probability"/>
        <children xmi:id="_E-FWfsj7EemqDMx7pWEJPw" type="TreeNode_Variables"/>
        <styles xsi:type="notation:ShapeStyle" xmi:id="_E-FWf8j7EemqDMx7pWEJPw" fontName="Segoe UI" lineColor="0"/>
      </children>
      <children xmi:id="_E-FWgMj7EemqDMx7pWEJPw" type="TerminalNode" element="#_E-FRDsj7EemqDMx7StEJPw">
        <children xmi:id="_E-FWgcj7EemqDMx7pWEJPw" type="TreeNode_Label"/>
        <children xmi:id="_E-FWgsj7EemqDMx7pWEJPw" type="TreeNode_Probability"/>
        <children xmi:id="_E-FWg8j7EemqDMx7qVEJPw" type="TreeNode_Variables"/>
        <styles xsi:type="notation:ShapeStyle" xmi:id="_E-FWhMj7EemqDMx7qVEJPw" fontName="Segoe UI" lineColor="0"/>
      </children>
      <children xmi:id="_E-FWhcj7EemqDMx7qVEJPw" type="ChanceNode" element="#_E-FQ88j7EemqDMx7NyEJPw">
        <children xmi:id="_E-FWhsj7EemqDMx7qVEJPw" type="TreeNode_Label"/>
        <children xmi:id="_E-FWh8j7EemqDMx7qVEJPw" type="TreeNode_Probability"/>
        <children xmi:id="_E-FWiMj7EemqDMx7rUEJPw" type="TreeNode_Variables"/>
        <styles xsi:type="notation:ShapeStyle" xmi:id="_E-FWicj7EemqDMx7rUEJPw" fontName="Segoe UI" lineColor="0"/>
      </children>
      <children xmi:id="_E-FWisj7EemqDMx7rUEJPw" type="ChanceNode" element="#_E-FQ5Mj7EemqDMx7K1EJPw">
        <children xmi:id="_E-FWi8j7EemqDMx7rUEJPw" type="TreeNode_Label"/>
        <children xmi:id="_E-FWjMj7EemqDMx7rUEJPw" type="TreeNode_Probability"/>
        <children xmi:id="_E-FWjcj7EemqDMx7sTEJPw" type="TreeNode_Variables"/>
        <styles xsi:type="notation:ShapeStyle" xmi:id="_E-FWjsj7EemqDMx7sTEJPw" fontName="Segoe UI" lineColor="0"/>
      </children>
      <children xmi:id="_E-FWj8j7EemqDMx7sTEJPw" type="TerminalNode" element="#_E-FRBcj7EemqDMx7QvEJPw">
        <children xmi:id="_E-FWkMj7EemqDMx7sTEJPw" type="TreeNode_Label"/>
        <children xmi:id="_E-FWkcj7EemqDMx7sTEJPw" type="TreeNode_Probability"/>
        <children xmi:id="_E-FWksj7EemqDMx7tSEJPw" type="TreeNode_Variables"/>
        <styles xsi:type="notation:ShapeStyle" xmi:id="_E-FWk8j7EemqDMx7tSEJPw" fontName="Segoe UI" lineColor="0"/>
      </children>
      <children xmi:id="_E-FWlMj7EemqDMx7tSEJPw" type="TerminalNode" element="#_E-FQ8Mj7EemqDMx7MzEJPw">
        <children xmi:id="_E-FWlcj7EemqDMx7tSEJPw" type="TreeNode_Label"/>
        <children xmi:id="_E-FWlsj7EemqDMx7tSEJPw" type="TreeNode_Probability"/>
        <children xmi:id="_E-FWl8j7EemqDMx7uREJPw" type="TreeNode_Variables"/>
        <styles xsi:type="notation:ShapeStyle" xmi:id="_E-FWmMj7EemqDMx7uREJPw" fontName="Segoe UI" lineColor="0"/>
      </children>
      <children xmi:id="_E-FWmcj7EemqDMx7uREJPw" type="ChanceNode" element="#_E-FQ58j7EemqDMx7K1EJPw">
        <children xmi:id="_E-FWmsj7EemqDMx7uREJPw" type="TreeNode_Label"/>
        <children xmi:id="_E-FWm8j7EemqDMx7uREJPw" type="TreeNode_Probability"/>
        <children xmi:id="_E-FWnMj7EemqDMx7vQEJPw" type="TreeNode_Variables"/>
        <styles xsi:type="notation:ShapeStyle" xmi:id="_E-FWncj7EemqDMx7vQEJPw" fontName="Segoe UI" lineColor="0"/>
      </children>
      <children xmi:id="_E-FWnsj7EemqDMx7vQEJPw" type="ChanceNode" element="#_E-FQ9sj7EemqDMx7NyEJPw">
        <children xmi:id="_E-FWn8j7EemqDMx7vQEJPw" type="TreeNode_Label"/>
        <children xmi:id="_E-FWoMj7EemqDMx7vQEJPw" type="TreeNode_Probability"/>
        <children xmi:id="_E-FWocj7EemqDMx7wPEJPw" type="TreeNode_Variables"/>
        <styles xsi:type="notation:ShapeStyle" xmi:id="_E-FWosj7EemqDMx7wPEJPw" fontName="Segoe UI" lineColor="0"/>
      </children>
      <children xmi:id="_E-FWo8j7EemqDMx7wPEJPw" type="ChanceNode" element="#_E-FQ-cj7EemqDMx7OxEJPw">
        <children xmi:id="_E-FWpMj7EemqDMx7wPEJPw" type="TreeNode_Label"/>
        <children xmi:id="_E-FWpcj7EemqDMx7wPEJPw" type="TreeNode_Probability"/>
        <children xmi:id="_E-FWpsj7EemqDMx7xOEJPw" type="TreeNode_Variables"/>
        <styles xsi:type="notation:ShapeStyle" xmi:id="_E-FWp8j7EemqDMx7xOEJPw" fontName="Segoe UI" lineColor="0"/>
      </children>
      <children xmi:id="_E-FWqMj7EemqDMx7xOEJPw" type="TerminalNode" element="#_E-FRAsj7EemqDMx7QvEJPw">
        <children xmi:id="_E-FWqcj7EemqDMx7xOEJPw" type="TreeNode_Label"/>
        <children xmi:id="_E-FWqsj7EemqDMx7xOEJPw" type="TreeNode_Probability"/>
        <children xmi:id="_E-FWq8j7EemqDMx7yNEJPw" type="TreeNode_Variables"/>
        <styles xsi:type="notation:ShapeStyle" xmi:id="_E-FWrMj7EemqDMx7yNEJPw" fontName="Segoe UI" lineColor="0"/>
      </children>
      <children xmi:id="_E-FWrcj7EemqDMx7yNEJPw" type="TerminalNode" element="#_E-FQ_8j7EemqDMx7PwEJPw">
        <children xmi:id="_E-FWrsj7EemqDMx7yNEJPw" type="TreeNode_Label"/>
        <children xmi:id="_E-FWr8j7EemqDMx7yNEJPw" type="TreeNode_Probability"/>
        <children xmi:id="_E-FWsMj7EemqDMx7zMEJPw" type="TreeNode_Variables"/>
        <styles xsi:type="notation:ShapeStyle" xmi:id="_E-FWscj7EemqDMx7zMEJPw" fontName="Segoe UI" lineColor="0"/>
      </children>
      <children xmi:id="_E-FWssj7EemqDMx7zMEJPw" type="TerminalNode" element="#_E-FQ_Mj7EemqDMx7PwEJPw">
        <children xmi:id="_E-FWs8j7EemqDMx7zMEJPw" type="TreeNode_Label"/>
        <children xmi:id="_E-FWtMj7EemqDMx7zMEJPw" type="TreeNode_Probability"/>
        <children xmi:id="_E-FWtcj7EemqDMx70LEJPw" type="TreeNode_Variables"/>
        <styles xsi:type="notation:ShapeStyle" xmi:id="_E-FWtsj7EemqDMx70LEJPw" fontName="Segoe UI" lineColor="0"/>
      </children>
      <children xmi:id="_E-FWt8j7EemqDMx70LEJPw" type="TerminalNode" element="#_E-FQ6sj7EemqDMx7L0EJPw">
        <children xmi:id="_E-FWuMj7EemqDMx70LEJPw" type="TreeNode_Label"/>
        <children xmi:id="_E-FWucj7EemqDMx70LEJPw" type="TreeNode_Probability"/>
        <children xmi:id="_E-FWusj7EemqDMx71KEJPw" type="TreeNode_Variables"/>
        <styles xsi:type="notation:ShapeStyle" xmi:id="_E-FWu8j7EemqDMx71KEJPw" fontName="Segoe UI" lineColor="0"/>
      </children>
      <children xmi:id="_E-FWvMj7EemqDMx71KEJPw" type="TerminalNode" element="#_E-FQ7cj7EemqDMx7MzEJPw">
        <children xmi:id="_E-FWvcj7EemqDMx71KEJPw" type="TreeNode_Label"/>
        <children xmi:id="_E-FWvsj7EemqDMx71KEJPw" type="TreeNode_Probability"/>
        <children xmi:id="_E-FWv8j7EemqDMx72JEJPw" type="TreeNode_Variables"/>
        <styles xsi:type="notation:ShapeStyle" xmi:id="_E-FWwMj7EemqDMx72JEJPw" fontName="Segoe UI" lineColor="0"/>
      </children>
      <children xmi:id="_E-FWwcj7EemqDMx72JEJPw" type="ChanceNode" element="#_E-FQtsj7EemqDMx7B-EJPw">
        <children xmi:id="_E-FWwsj7EemqDMx72JEJPw" type="TreeNode_Label"/>
        <children xmi:id="_E-FWw8j7EemqDMx72JEJPw" type="TreeNode_Probability"/>
        <children xmi:id="_E-FWxMj7EemqDMx73IEJPw" type="TreeNode_Variables"/>
        <styles xsi:type="notation:ShapeStyle" xmi:id="_E-O_MMj7EemqDMx73IEJPw" fontName="Segoe UI" lineColor="0"/>
      </children>
      <children xmi:id="_E-O_Mcj7EemqDMx73IEJPw" type="TerminalNode" element="#_E-FQv8j7EemqDMx7C9EJPw">
        <children xmi:id="_E-O_Msj7EemqDMx73IEJPw" type="TreeNode_Label"/>
        <children xmi:id="_E-O_M8j7EemqDMx73IEJPw" type="TreeNode_Probability"/>
        <children xmi:id="_E-O_NMj7EemqDMx74HEJPw" type="TreeNode_Variables"/>
        <styles xsi:type="notation:ShapeStyle" xmi:id="_E-O_Ncj7EemqDMx74HEJPw" fontName="Segoe UI" lineColor="0"/>
      </children>
      <children xmi:id="_E-O_Nsj7EemqDMx74HEJPw" type="TerminalNode" element="#_E-FQvMj7EemqDMx7C9EJPw">
        <children xmi:id="_E-O_N8j7EemqDMx74HEJPw" type="TreeNode_Label"/>
        <children xmi:id="_E-O_OMj7EemqDMx74HEJPw" type="TreeNode_Probability"/>
        <children xmi:id="_E-O_Ocj7EemqDMx75GEJPw" type="TreeNode_Variables"/>
        <styles xsi:type="notation:ShapeStyle" xmi:id="_E-O_Osj7EemqDMx75GEJPw" fontName="Segoe UI" lineColor="0"/>
      </children>
      <children xmi:id="_E-O_O8j7EemqDMx75GEJPw" type="TerminalNode" element="#_E-FQucj7EemqDMx7B-EJPw">
        <children xmi:id="_E-O_PMj7EemqDMx75GEJPw" type="TreeNode_Label"/>
        <children xmi:id="_E-O_Pcj7EemqDMx75GEJPw" type="TreeNode_Probability"/>
        <children xmi:id="_E-O_Psj7EemqDMx76FEJPw" type="TreeNode_Variables"/>
        <styles xsi:type="notation:ShapeStyle" xmi:id="_E-O_P8j7EemqDMx76FEJPw" fontName="Segoe UI" lineColor="0"/>
      </children>
      <children xmi:id="_E-O_QMj7EemqDMx76FEJPw" type="ChanceNode" element="#_E-FPvcj7EemqDMx7PwEJPw">
        <children xmi:id="_E-O_Qcj7EemqDMx76FEJPw" type="TreeNode_Label"/>
        <children xmi:id="_E-O_Qsj7EemqDMx76FEJPw" type="TreeNode_Probability"/>
        <children xmi:id="_E-O_Q8j7EemqDMx77EEJPw" type="TreeNode_Variables"/>
        <styles xsi:type="notation:ShapeStyle" xmi:id="_E-O_RMj7EemqDMx77EEJPw" fontName="Segoe UI" lineColor="0"/>
      </children>
      <children xmi:id="_E-O_Rcj7EemqDMx77EEJPw" type="TerminalNode" element="#_E-FP0sj7EemqDMx7TsEJPw">
        <children xmi:id="_E-O_Rsj7EemqDMx77EEJPw" type="TreeNode_Label"/>
        <children xmi:id="_E-O_R8j7EemqDMx77EEJPw" type="TreeNode_Probability"/>
        <children xmi:id="_E-O_SMj7EemqDMx78DEJPw" type="TreeNode_Variables"/>
        <styles xsi:type="notation:ShapeStyle" xmi:id="_E-O_Scj7EemqDMx78DEJPw" fontName="Segoe UI" lineColor="0"/>
      </children>
      <children xmi:id="_E-O_Ssj7EemqDMx78DEJPw" type="ChanceNode" element="#_E-FPycj7EemqDMx7RuEJPw">
        <children xmi:id="_E-O_S8j7EemqDMx78DEJPw" type="TreeNode_Label"/>
        <children xmi:id="_E-O_TMj7EemqDMx78DEJPw" type="TreeNode_Probability"/>
        <children xmi:id="_E-O_Tcj7EemqDMx79CEJPw" type="TreeNode_Variables"/>
        <styles xsi:type="notation:ShapeStyle" xmi:id="_E-O_Tsj7EemqDMx79CEJPw" fontName="Segoe UI" lineColor="0"/>
      </children>
      <children xmi:id="_E-O_T8j7EemqDMx79CEJPw" type="TerminalNode" element="#_E-FPz8j7EemqDMx7StEJPw">
        <children xmi:id="_E-O_UMj7EemqDMx79CEJPw" type="TreeNode_Label"/>
        <children xmi:id="_E-O_Ucj7EemqDMx79CEJPw" type="TreeNode_Probability"/>
        <children xmi:id="_E-O_Usj7EemqDMx7-BEJPw" type="TreeNode_Variables"/>
        <styles xsi:type="notation:ShapeStyle" xmi:id="_E-O_U8j7EemqDMx7-BEJPw" fontName="Segoe UI" lineColor="0"/>
      </children>
      <children xmi:id="_E-O_VMj7EemqDMx7-BEJPw" type="TerminalNode" element="#_E-FPzMj7EemqDMx7StEJPw">
        <children xmi:id="_E-O_Vcj7EemqDMx7-BEJPw" type="TreeNode_Label"/>
        <children xmi:id="_E-O_Vsj7EemqDMx7-BEJPw" type="TreeNode_Probability"/>
        <children xmi:id="_E-O_V8j7EemqDMx7_AEJPw" type="TreeNode_Variables"/>
        <styles xsi:type="notation:ShapeStyle" xmi:id="_E-O_WMj7EemqDMx7_AEJPw" fontName="Segoe UI" lineColor="0"/>
      </children>
      <children xmi:id="_E-O_Wcj7EemqDMx7_AEJPw" type="ChanceNode" element="#_E-FRM8j7EemqDMx7alEJPw">
        <children xmi:id="_E-O_Wsj7EemqDMx7_AEJPw" type="TreeNode_Label"/>
        <children xmi:id="_E-O_W8j7EemqDMx7_AEJPw" type="TreeNode_Probability"/>
        <children xmi:id="_E-O_XMj7EemqDMx7A_EJPw" type="TreeNode_Variables"/>
        <styles xsi:type="notation:ShapeStyle" xmi:id="_E-O_Xcj7EemqDMx7A_EJPw" fontName="Segoe UI" lineColor="0"/>
      </children>
      <children xmi:id="_E-O_Xsj7EemqDMx7A_EJPw" type="TerminalNode" element="#_E-FRSMj7EemqDMx7ehEJPw">
        <children xmi:id="_E-O_X8j7EemqDMx7A_EJPw" type="TreeNode_Label"/>
        <children xmi:id="_E-O_YMj7EemqDMx7A_EJPw" type="TreeNode_Probability"/>
        <children xmi:id="_E-O_Ycj7EemqDMx7B-EJPw" type="TreeNode_Variables"/>
        <styles xsi:type="notation:ShapeStyle" xmi:id="_E-O_Ysj7EemqDMx7B-EJPw" fontName="Segoe UI" lineColor="0"/>
      </children>
      <children xmi:id="_E-O_Y8j7EemqDMx7B-EJPw" type="ChanceNode" element="#_E-FRP8j7EemqDMx7cjEJPw">
        <children xmi:id="_E-O_ZMj7EemqDMx7B-EJPw" type="TreeNode_Label"/>
        <children xmi:id="_E-O_Zcj7EemqDMx7B-EJPw" type="TreeNode_Probability"/>
        <children xmi:id="_E-O_Zsj7EemqDMx7C9EJPw" type="TreeNode_Variables"/>
        <styles xsi:type="notation:ShapeStyle" xmi:id="_E-O_Z8j7EemqDMx7C9EJPw" fontName="Segoe UI" lineColor="0"/>
      </children>
      <children xmi:id="_E-O_aMj7EemqDMx7C9EJPw" type="TerminalNode" element="#_E-FRRcj7EemqDMx7diEJPw">
        <children xmi:id="_E-O_acj7EemqDMx7C9EJPw" type="TreeNode_Label"/>
        <children xmi:id="_E-O_asj7EemqDMx7C9EJPw" type="TreeNode_Probability"/>
        <children xmi:id="_E-O_a8j7EemqDMx7D8EJPw" type="TreeNode_Variables"/>
        <styles xsi:type="notation:ShapeStyle" xmi:id="_E-O_bMj7EemqDMx7D8EJPw" fontName="Segoe UI" lineColor="0"/>
      </children>
      <children xmi:id="_E-O_bcj7EemqDMx7D8EJPw" type="TerminalNode" element="#_E-FRQsj7EemqDMx7diEJPw">
        <children xmi:id="_E-O_bsj7EemqDMx7D8EJPw" type="TreeNode_Label"/>
        <children xmi:id="_E-O_b8j7EemqDMx7D8EJPw" type="TreeNode_Probability"/>
        <children xmi:id="_E-O_cMj7EemqDMx7E7EJPw" type="TreeNode_Variables"/>
        <styles xsi:type="notation:ShapeStyle" xmi:id="_E-O_ccj7EemqDMx7E7EJPw" fontName="Segoe UI" lineColor="0"/>
      </children>
      <styles xsi:type="notation:ShapeStyle" xmi:id="_E-O_csj7EemqDMx7E7EJPw" fontName="Segoe UI" lineColor="0"/>
      <layoutConstraint xsi:type="notation:Bounds" xmi:id="_E-O_c8j7EemqDMx7E7EJPw"/>
    </children>
    <children xmi:id="_E-O_dMj7EemqDMx7E7EJPw" type="TreeExpectedValues">
      <children xsi:type="notation:Shape" xmi:id="_E-O_dcj7EemqDMx7F6EJPw" type="ExpectedValue" element="#_E-FTfsj7EemqDMx7PwEJPw" fontName="Segoe UI" description="Text" lineColor="0">
        <children xsi:type="notation:BasicDecorationNode" xmi:id="_E-O_dsj7EemqDMx7F6EJPw" type="DiagramName"/>
        <children xsi:type="notation:BasicDecorationNode" xmi:id="_E-O_d8j7EemqDMx7F6EJPw" type="Description"/>
        <layoutConstraint xsi:type="notation:Bounds" xmi:id="_E-O_eMj7EemqDMx7F6EJPw" x="132" y="-186"/>
      </children>
      <children xsi:type="notation:Shape" xmi:id="_E-O_ecj7EemqDMx7F6EJPw" type="ExpectedValue" element="#_E-FTg8j7EemqDMx7QvEJPw" fontName="Segoe UI" description="Text" lineColor="0">
        <children xsi:type="notation:BasicDecorationNode" xmi:id="_E-O_esj7EemqDMx7G5EJPw" type="DiagramName"/>
        <children xsi:type="notation:BasicDecorationNode" xmi:id="_E-O_e8j7EemqDMx7G5EJPw" type="Description"/>
        <layoutConstraint xsi:type="notation:Bounds" xmi:id="_E-O_fMj7EemqDMx7G5EJPw" x="176" y="-247"/>
      </children>
      <children xsi:type="notation:Shape" xmi:id="_E-O_fcj7EemqDMx7G5EJPw" type="ExpectedValue" element="#_E-FTiMj7EemqDMx7RuEJPw" fontName="Segoe UI" description="Text" lineColor="0">
        <children xsi:type="notation:BasicDecorationNode" xmi:id="_E-O_fsj7EemqDMx7G5EJPw" type="DiagramName"/>
        <children xsi:type="notation:BasicDecorationNode" xmi:id="_E-O_f8j7EemqDMx7H4EJPw" type="Description"/>
        <layoutConstraint xsi:type="notation:Bounds" xmi:id="_E-O_gMj7EemqDMx7H4EJPw" x="176" y="-247"/>
      </children>
      <children xsi:type="notation:Shape" xmi:id="_E-O_gcj7EemqDMx7H4EJPw" type="ExpectedValue" element="#_E-FTjcj7EemqDMx7StEJPw" fontName="Segoe UI" description="Text" lineColor="0">
        <children xsi:type="notation:BasicDecorationNode" xmi:id="_E-O_gsj7EemqDMx7H4EJPw" type="DiagramName"/>
        <children xsi:type="notation:BasicDecorationNode" xmi:id="_E-O_g8j7EemqDMx7H4EJPw" type="Description"/>
        <layoutConstraint xsi:type="notation:Bounds" xmi:id="_E-O_hMj7EemqDMx7I3EJPw" x="132" y="-186"/>
      </children>
      <children xsi:type="notation:Shape" xmi:id="_E-O_hcj7EemqDMx7I3EJPw" type="ExpectedValue" element="#_E-FTksj7EemqDMx7TsEJPw" fontName="Segoe UI" description="Text" lineColor="0">
        <children xsi:type="notation:BasicDecorationNode" xmi:id="_E-O_hsj7EemqDMx7I3EJPw" type="DiagramName"/>
        <children xsi:type="notation:BasicDecorationNode" xmi:id="_E-O_h8j7EemqDMx7I3EJPw" type="Description"/>
        <layoutConstraint xsi:type="notation:Bounds" xmi:id="_E-O_iMj7EemqDMx7I3EJPw" x="132" y="-186"/>
      </children>
      <children xsi:type="notation:Shape" xmi:id="_E-O_icj7EemqDMx7J2EJPw" type="ExpectedValue" element="#_E-FTl8j7EemqDMx7UrEJPw" fontName="Segoe UI" description="Text" lineColor="0">
        <children xsi:type="notation:BasicDecorationNode" xmi:id="_E-O_isj7EemqDMx7J2EJPw" type="DiagramName"/>
        <children xsi:type="notation:BasicDecorationNode" xmi:id="_E-O_i8j7EemqDMx7J2EJPw" type="Description"/>
        <layoutConstraint xsi:type="notation:Bounds" xmi:id="_E-O_jMj7EemqDMx7J2EJPw" x="132" y="-186"/>
      </children>
      <children xsi:type="notation:Shape" xmi:id="_E-O_jcj7EemqDMx7J2EJPw" type="ExpectedValue" element="#_E-FTnMj7EemqDMx7VqEJPw" fontName="Segoe UI" description="Text" lineColor="0">
        <children xsi:type="notation:BasicDecorationNode" xmi:id="_E-O_jsj7EemqDMx7K1EJPw" type="DiagramName"/>
        <children xsi:type="notation:BasicDecorationNode" xmi:id="_E-O_j8j7EemqDMx7K1EJPw" type="Description"/>
        <layoutConstraint xsi:type="notation:Bounds" xmi:id="_E-O_kMj7EemqDMx7K1EJPw" x="132" y="-186"/>
      </children>
      <children xsi:type="notation:Shape" xmi:id="_E-O_kcj7EemqDMx7K1EJPw" type="ExpectedValue" element="#_E-FTocj7EemqDMx7WpEJPw" fontName="Segoe UI" description="Text" lineColor="0">
        <children xsi:type="notation:BasicDecorationNode" xmi:id="_E-O_ksj7EemqDMx7K1EJPw" type="DiagramName"/>
        <children xsi:type="notation:BasicDecorationNode" xmi:id="_E-O_k8j7EemqDMx7L0EJPw" type="Description"/>
        <layoutConstraint xsi:type="notation:Bounds" xmi:id="_E-O_lMj7EemqDMx7L0EJPw" x="132" y="-185"/>
      </children>
      <children xsi:type="notation:Shape" xmi:id="_E-O_lcj7EemqDMx7L0EJPw" type="ExpectedValue" element="#_E-FTpsj7EemqDMx7XoEJPw" fontName="Segoe UI" description="Text" lineColor="0">
        <children xsi:type="notation:BasicDecorationNode" xmi:id="_E-O_lsj7EemqDMx7L0EJPw" type="DiagramName"/>
        <children xsi:type="notation:BasicDecorationNode" xmi:id="_E-O_l8j7EemqDMx7L0EJPw" type="Description"/>
        <layoutConstraint xsi:type="notation:Bounds" xmi:id="_E-O_mMj7EemqDMx7MzEJPw" x="132" y="-185"/>
      </children>
      <children xsi:type="notation:Shape" xmi:id="_E-O_mcj7EemqDMx7MzEJPw" type="ExpectedValue" element="#_E-FTq8j7EemqDMx7YnEJPw" fontName="Segoe UI" description="Text" lineColor="0">
        <children xsi:type="notation:BasicDecorationNode" xmi:id="_E-O_msj7EemqDMx7MzEJPw" type="DiagramName"/>
        <children xsi:type="notation:BasicDecorationNode" xmi:id="_E-O_m8j7EemqDMx7MzEJPw" type="Description"/>
        <layoutConstraint xsi:type="notation:Bounds" xmi:id="_E-O_nMj7EemqDMx7MzEJPw" x="132" y="-185"/>
      </children>
      <children xsi:type="notation:Shape" xmi:id="_E-O_ncj7EemqDMx7NyEJPw" type="ExpectedValue" element="#_E-FTsMj7EemqDMx7ZmEJPw" fontName="Segoe UI" description="Text" lineColor="0">
        <children xsi:type="notation:BasicDecorationNode" xmi:id="_E-O_nsj7EemqDMx7NyEJPw" type="DiagramName"/>
        <children xsi:type="notation:BasicDecorationNode" xmi:id="_E-O_n8j7EemqDMx7NyEJPw" type="Description"/>
        <layoutConstraint xsi:type="notation:Bounds" xmi:id="_E-O_oMj7EemqDMx7NyEJPw" x="132" y="-185"/>
      </children>
      <children xsi:type="notation:Shape" xmi:id="_E-O_ocj7EemqDMx7NyEJPw" type="ExpectedValue" element="#_E-FTv8j7EemqDMx7cjEJPw" fontName="Segoe UI" description="Text" lineColor="0">
        <children xsi:type="notation:BasicDecorationNode" xmi:id="_E-O_osj7EemqDMx7OxEJPw" type="DiagramName"/>
        <children xsi:type="notation:BasicDecorationNode" xmi:id="_E-O_o8j7EemqDMx7OxEJPw" type="Description"/>
        <layoutConstraint xsi:type="notation:Bounds" xmi:id="_E-O_pMj7EemqDMx7OxEJPw" x="132" y="-185"/>
      </children>
      <children xsi:type="notation:Shape" xmi:id="_E-O_pcj7EemqDMx7OxEJPw" type="ExpectedValue" element="#_E-FT3cj7EemqDMx7idEJPw" fontName="Segoe UI" description="Text" lineColor="0">
        <children xsi:type="notation:BasicDecorationNode" xmi:id="_E-O_psj7EemqDMx7OxEJPw" type="DiagramName"/>
        <children xsi:type="notation:BasicDecorationNode" xmi:id="_E-O_p8j7EemqDMx7PwEJPw" type="Description"/>
        <layoutConstraint xsi:type="notation:Bounds" xmi:id="_E-O_qMj7EemqDMx7PwEJPw" x="132" y="-185"/>
      </children>
      <children xsi:type="notation:Shape" xmi:id="_E-O_qcj7EemqDMx7PwEJPw" type="ExpectedValue" element="#_E-FT4sj7EemqDMx7jcEJPw" fontName="Segoe UI" description="Text" lineColor="0">
        <children xsi:type="notation:BasicDecorationNode" xmi:id="_E-O_qsj7EemqDMx7PwEJPw" type="DiagramName"/>
        <children xsi:type="notation:BasicDecorationNode" xmi:id="_E-O_q8j7EemqDMx7PwEJPw" type="Description"/>
        <layoutConstraint xsi:type="notation:Bounds" xmi:id="_E-O_rMj7EemqDMx7QvEJPw" x="132" y="-185"/>
      </children>
      <children xsi:type="notation:Shape" xmi:id="_E-O_rcj7EemqDMx7QvEJPw" type="ExpectedValue" element="#_E-FTtcj7EemqDMx7alEJPw" fontName="Segoe UI" description="Text" lineColor="0">
        <children xsi:type="notation:BasicDecorationNode" xmi:id="_E-O_rsj7EemqDMx7QvEJPw" type="DiagramName"/>
        <children xsi:type="notation:BasicDecorationNode" xmi:id="_E-O_r8j7EemqDMx7QvEJPw" type="Description"/>
        <layoutConstraint xsi:type="notation:Bounds" xmi:id="_E-O_sMj7EemqDMx7QvEJPw" x="132" y="-185"/>
      </children>
      <children xsi:type="notation:Shape" xmi:id="_E-O_scj7EemqDMx7RuEJPw" type="ExpectedValue" element="#_E-FT2Mj7EemqDMx7heEJPw" fontName="Segoe UI" description="Text" lineColor="0">
        <children xsi:type="notation:BasicDecorationNode" xmi:id="_E-O_ssj7EemqDMx7RuEJPw" type="DiagramName"/>
        <children xsi:type="notation:BasicDecorationNode" xmi:id="_E-O_s8j7EemqDMx7RuEJPw" type="Description"/>
        <layoutConstraint xsi:type="notation:Bounds" xmi:id="_E-O_tMj7EemqDMx7RuEJPw" x="132" y="-185"/>
      </children>
      <children xsi:type="notation:Shape" xmi:id="_E-O_tcj7EemqDMx7RuEJPw" type="ExpectedValue" element="#_E-FTusj7EemqDMx7bkEJPw" fontName="Segoe UI" description="Text" lineColor="0">
        <children xsi:type="notation:BasicDecorationNode" xmi:id="_E-O_tsj7EemqDMx7StEJPw" type="DiagramName"/>
        <children xsi:type="notation:BasicDecorationNode" xmi:id="_E-O_t8j7EemqDMx7StEJPw" type="Description"/>
        <layoutConstraint xsi:type="notation:Bounds" xmi:id="_E-O_uMj7EemqDMx7StEJPw" x="132" y="-185"/>
      </children>
      <children xsi:type="notation:Shape" xmi:id="_E-O_ucj7EemqDMx7StEJPw" type="ExpectedValue" element="#_E-FTycj7EemqDMx7ehEJPw" fontName="Segoe UI" description="Text" lineColor="0">
        <children xsi:type="notation:BasicDecorationNode" xmi:id="_E-O_usj7EemqDMx7StEJPw" type="DiagramName"/>
        <children xsi:type="notation:BasicDecorationNode" xmi:id="_E-O_u8j7EemqDMx7TsEJPw" type="Description"/>
        <layoutConstraint xsi:type="notation:Bounds" xmi:id="_E-O_vMj7EemqDMx7TsEJPw" x="132" y="-185"/>
      </children>
      <children xsi:type="notation:Shape" xmi:id="_E-O_vcj7EemqDMx7TsEJPw" type="ExpectedValue" element="#_E-FT08j7EemqDMx7gfEJPw" fontName="Segoe UI" description="Text" lineColor="0">
        <children xsi:type="notation:BasicDecorationNode" xmi:id="_E-O_vsj7EemqDMx7TsEJPw" type="DiagramName"/>
        <children xsi:type="notation:BasicDecorationNode" xmi:id="_E-O_v8j7EemqDMx7TsEJPw" type="Description"/>
        <layoutConstraint xsi:type="notation:Bounds" xmi:id="_E-O_wMj7EemqDMx7UrEJPw" x="132" y="-185"/>
      </children>
      <children xsi:type="notation:Shape" xmi:id="_E-O_wcj7EemqDMx7UrEJPw" type="ExpectedValue" element="#_E-FTzsj7EemqDMx7fgEJPw" fontName="Segoe UI" description="Text" lineColor="0">
        <children xsi:type="notation:BasicDecorationNode" xmi:id="_E-O_wsj7EemqDMx7UrEJPw" type="DiagramName"/>
        <children xsi:type="notation:BasicDecorationNode" xmi:id="_E-O_w8j7EemqDMx7UrEJPw" type="Description"/>
        <layoutConstraint xsi:type="notation:Bounds" xmi:id="_E-O_xMj7EemqDMx7UrEJPw" x="132" y="-185"/>
      </children>
      <children xsi:type="notation:Shape" xmi:id="_E-O_xcj7EemqDMx7VqEJPw" type="ExpectedValue" element="#_E-FTxMj7EemqDMx7diEJPw" fontName="Segoe UI" description="Text" lineColor="0">
        <children xsi:type="notation:BasicDecorationNode" xmi:id="_E-O_xsj7EemqDMx7VqEJPw" type="DiagramName"/>
        <children xsi:type="notation:BasicDecorationNode" xmi:id="_E-O_x8j7EemqDMx7VqEJPw" type="Description"/>
        <layoutConstraint xsi:type="notation:Bounds" xmi:id="_E-O_yMj7EemqDMx7VqEJPw" x="132" y="-185"/>
      </children>
      <children xsi:type="notation:Shape" xmi:id="_E-O_ycj7EemqDMx7VqEJPw" type="ExpectedValue" element="#_E-FT58j7EemqDMx7kbEJPw" fontName="Segoe UI" description="Text" lineColor="0">
        <children xsi:type="notation:BasicDecorationNode" xmi:id="_E-O_ysj7EemqDMx7WpEJPw" type="DiagramName"/>
        <children xsi:type="notation:BasicDecorationNode" xmi:id="_E-O_y8j7EemqDMx7WpEJPw" type="Description"/>
        <layoutConstraint xsi:type="notation:Bounds" xmi:id="_E-O_zMj7EemqDMx7WpEJPw" x="176" y="-247"/>
      </children>
      <children xsi:type="notation:Shape" xmi:id="_E-O_zcj7EemqDMx7WpEJPw" type="ExpectedValue" element="#_E-FT7Mj7EemqDMx7laEJPw" fontName="Segoe UI" description="Text" lineColor="0">
        <children xsi:type="notation:BasicDecorationNode" xmi:id="_E-O_zsj7EemqDMx7WpEJPw" type="DiagramName"/>
        <children xsi:type="notation:BasicDecorationNode" xmi:id="_E-O_z8j7EemqDMx7XoEJPw" type="Description"/>
        <layoutConstraint xsi:type="notation:Bounds" xmi:id="_E-O_0Mj7EemqDMx7XoEJPw" x="176" y="-238"/>
      </children>
      <children xsi:type="notation:Shape" xmi:id="_E-O_0cj7EemqDMx7XoEJPw" type="ExpectedValue" element="#_E-FT8cj7EemqDMx7mZEJPw" fontName="Segoe UI" description="Text" lineColor="0">
        <children xsi:type="notation:BasicDecorationNode" xmi:id="_E-O_0sj7EemqDMx7XoEJPw" type="DiagramName"/>
        <children xsi:type="notation:BasicDecorationNode" xmi:id="_E-O_08j7EemqDMx7XoEJPw" type="Description"/>
        <layoutConstraint xsi:type="notation:Bounds" xmi:id="_E-O_1Mj7EemqDMx7YnEJPw" x="264" y="-371"/>
      </children>
      <children xsi:type="notation:Shape" xmi:id="_E-O_1cj7EemqDMx7YnEJPw" type="ExpectedValue" element="#_E-FT9sj7EemqDMx7nYEJPw" fontName="Segoe UI" description="Text" lineColor="0">
        <children xsi:type="notation:BasicDecorationNode" xmi:id="_E-O_1sj7EemqDMx7YnEJPw" type="DiagramName"/>
        <children xsi:type="notation:BasicDecorationNode" xmi:id="_E-O_18j7EemqDMx7YnEJPw" type="Description"/>
        <layoutConstraint xsi:type="notation:Bounds" xmi:id="_E-O_2Mj7EemqDMx7YnEJPw" x="176" y="-229"/>
      </children>
      <children xsi:type="notation:Shape" xmi:id="_E-O_2cj7EemqDMx7ZmEJPw" type="ExpectedValue" element="#_E-FT-8j7EemqDMx7oXEJPw" fontName="Segoe UI" description="Text" lineColor="0">
        <children xsi:type="notation:BasicDecorationNode" xmi:id="_E-O_2sj7EemqDMx7ZmEJPw" type="DiagramName"/>
        <children xsi:type="notation:BasicDecorationNode" xmi:id="_E-O_28j7EemqDMx7ZmEJPw" type="Description"/>
        <layoutConstraint xsi:type="notation:Bounds" xmi:id="_E-O_3Mj7EemqDMx7ZmEJPw" x="176" y="-247"/>
      </children>
      <children xsi:type="notation:Shape" xmi:id="_E-O_3cj7EemqDMx7ZmEJPw" type="ExpectedValue" element="#_E-FUAMj7EemqDMx7pWEJPw" fontName="Segoe UI" description="Text" lineColor="0">
        <children xsi:type="notation:BasicDecorationNode" xmi:id="_E-O_3sj7EemqDMx7alEJPw" type="DiagramName"/>
        <children xsi:type="notation:BasicDecorationNode" xmi:id="_E-O_38j7EemqDMx7alEJPw" type="Description"/>
        <layoutConstraint xsi:type="notation:Bounds" xmi:id="_E-O_4Mj7EemqDMx7alEJPw" x="176" y="-238"/>
      </children>
      <children xsi:type="notation:Shape" xmi:id="_E-O_4cj7EemqDMx7alEJPw" type="ExpectedValue" element="#_E-FUBcj7EemqDMx7qVEJPw" fontName="Segoe UI" description="Text" lineColor="0">
        <children xsi:type="notation:BasicDecorationNode" xmi:id="_E-O_4sj7EemqDMx7alEJPw" type="DiagramName"/>
        <children xsi:type="notation:BasicDecorationNode" xmi:id="_E-O_48j7EemqDMx7bkEJPw" type="Description"/>
        <layoutConstraint xsi:type="notation:Bounds" xmi:id="_E-O_5Mj7EemqDMx7bkEJPw" x="176" y="-238"/>
      </children>
      <children xsi:type="notation:Shape" xmi:id="_E-O_5cj7EemqDMx7bkEJPw" type="ExpectedValue" element="#_E-FUCsj7EemqDMx7rUEJPw" fontName="Segoe UI" description="Text" lineColor="0">
        <children xsi:type="notation:BasicDecorationNode" xmi:id="_E-O_5sj7EemqDMx7bkEJPw" type="DiagramName"/>
        <children xsi:type="notation:BasicDecorationNode" xmi:id="_E-O_58j7EemqDMx7bkEJPw" type="Description"/>
        <layoutConstraint xsi:type="notation:Bounds" xmi:id="_E-O_6Mj7EemqDMx7cjEJPw" x="185" y="-230"/>
      </children>
      <children xsi:type="notation:Shape" xmi:id="_E-O_6cj7EemqDMx7cjEJPw" type="ExpectedValue" element="#_E-FUD8j7EemqDMx7sTEJPw" fontName="Segoe UI" description="Text" lineColor="0">
        <children xsi:type="notation:BasicDecorationNode" xmi:id="_E-O_6sj7EemqDMx7cjEJPw" type="DiagramName"/>
        <children xsi:type="notation:BasicDecorationNode" xmi:id="_E-O_68j7EemqDMx7cjEJPw" type="Description"/>
        <layoutConstraint xsi:type="notation:Bounds" xmi:id="_E-O_7Mj7EemqDMx7cjEJPw" x="185" y="-230"/>
      </children>
      <children xsi:type="notation:Shape" xmi:id="_E-O_7cj7EemqDMx7diEJPw" type="ExpectedValue" element="#_E-FUFMj7EemqDMx7tSEJPw" fontName="Segoe UI" description="Text" lineColor="0">
        <children xsi:type="notation:BasicDecorationNode" xmi:id="_E-O_7sj7EemqDMx7diEJPw" type="DiagramName"/>
        <children xsi:type="notation:BasicDecorationNode" xmi:id="_E-O_78j7EemqDMx7diEJPw" type="Description"/>
        <layoutConstraint xsi:type="notation:Bounds" xmi:id="_E-O_8Mj7EemqDMx7diEJPw" x="185" y="-230"/>
      </children>
      <children xsi:type="notation:Shape" xmi:id="_E-O_8cj7EemqDMx7diEJPw" type="ExpectedValue" element="#_E-FUGcj7EemqDMx7uREJPw" fontName="Segoe UI" description="Text" lineColor="0">
        <children xsi:type="notation:BasicDecorationNode" xmi:id="_E-O_8sj7EemqDMx7ehEJPw" type="DiagramName"/>
        <children xsi:type="notation:BasicDecorationNode" xmi:id="_E-O_88j7EemqDMx7ehEJPw" type="Description"/>
        <layoutConstraint xsi:type="notation:Bounds" xmi:id="_E-O_9Mj7EemqDMx7ehEJPw" x="185" y="-230"/>
      </children>
      <children xsi:type="notation:Shape" xmi:id="_E-O_9cj7EemqDMx7ehEJPw" type="ExpectedValue" element="#_E-FULcj7EemqDMx7yNEJPw" fontName="Segoe UI" description="Text" lineColor="0">
        <children xsi:type="notation:BasicDecorationNode" xmi:id="_E-O_9sj7EemqDMx7ehEJPw" type="DiagramName"/>
        <children xsi:type="notation:BasicDecorationNode" xmi:id="_E-O_98j7EemqDMx7fgEJPw" type="Description"/>
        <layoutConstraint xsi:type="notation:Bounds" xmi:id="_E-O_-Mj7EemqDMx7fgEJPw" x="186" y="-229"/>
      </children>
      <children xsi:type="notation:Shape" xmi:id="_E-O_-cj7EemqDMx7fgEJPw" type="ExpectedValue" element="#_E-FUHsj7EemqDMx7vQEJPw" fontName="Segoe UI" description="Text" lineColor="0">
        <children xsi:type="notation:BasicDecorationNode" xmi:id="_E-O_-sj7EemqDMx7fgEJPw" type="DiagramName"/>
        <children xsi:type="notation:BasicDecorationNode" xmi:id="_E-O_-8j7EemqDMx7fgEJPw" type="Description"/>
        <layoutConstraint xsi:type="notation:Bounds" xmi:id="_E-O__Mj7EemqDMx7gfEJPw" x="186" y="-229"/>
      </children>
      <children xsi:type="notation:Shape" xmi:id="_E-O__cj7EemqDMx7gfEJPw" type="ExpectedValue" element="#_E-FUI8j7EemqDMx7wPEJPw" fontName="Segoe UI" description="Text" lineColor="0">
        <children xsi:type="notation:BasicDecorationNode" xmi:id="_E-O__sj7EemqDMx7gfEJPw" type="DiagramName"/>
        <children xsi:type="notation:BasicDecorationNode" xmi:id="_E-O__8j7EemqDMx7gfEJPw" type="Description"/>
        <layoutConstraint xsi:type="notation:Bounds" xmi:id="_E-PAAMj7EemqDMx7gfEJPw" x="186" y="-229"/>
      </children>
      <children xsi:type="notation:Shape" xmi:id="_E-PAAcj7EemqDMx7heEJPw" type="ExpectedValue" element="#_E-FUKMj7EemqDMx7xOEJPw" fontName="Segoe UI" description="Text" lineColor="0">
        <children xsi:type="notation:BasicDecorationNode" xmi:id="_E-PAAsj7EemqDMx7heEJPw" type="DiagramName"/>
        <children xsi:type="notation:BasicDecorationNode" xmi:id="_E-PAA8j7EemqDMx7heEJPw" type="Description"/>
        <layoutConstraint xsi:type="notation:Bounds" xmi:id="_E-PABMj7EemqDMx7heEJPw" x="186" y="-229"/>
      </children>
      <children xsi:type="notation:Shape" xmi:id="_E-PABcj7EemqDMx7heEJPw" type="ExpectedValue" element="#_E-FUN8j7EemqDMx70LEJPw" fontName="Segoe UI" description="Text" lineColor="0">
        <children xsi:type="notation:BasicDecorationNode" xmi:id="_E-PABsj7EemqDMx7idEJPw" type="DiagramName"/>
        <children xsi:type="notation:BasicDecorationNode" xmi:id="_E-PAB8j7EemqDMx7idEJPw" type="Description"/>
        <layoutConstraint xsi:type="notation:Bounds" xmi:id="_E-PACMj7EemqDMx7idEJPw" x="176" y="-229"/>
      </children>
      <children xsi:type="notation:Shape" xmi:id="_E-PACcj7EemqDMx7idEJPw" type="ExpectedValue" element="#_E-FUMsj7EemqDMx7zMEJPw" fontName="Segoe UI" description="Text" lineColor="0">
        <children xsi:type="notation:BasicDecorationNode" xmi:id="_E-PACsj7EemqDMx7idEJPw" type="DiagramName"/>
        <children xsi:type="notation:BasicDecorationNode" xmi:id="_E-PAC8j7EemqDMx7jcEJPw" type="Description"/>
        <layoutConstraint xsi:type="notation:Bounds" xmi:id="_E-PADMj7EemqDMx7jcEJPw" x="176" y="-229"/>
      </children>
      <children xsi:type="notation:Shape" xmi:id="_E-PADcj7EemqDMx7jcEJPw" type="ExpectedValue" element="#_E-FUQcj7EemqDMx72JEJPw" fontName="Segoe UI" description="Text" lineColor="0">
        <children xsi:type="notation:BasicDecorationNode" xmi:id="_E-PADsj7EemqDMx7jcEJPw" type="DiagramName"/>
        <children xsi:type="notation:BasicDecorationNode" xmi:id="_E-PAD8j7EemqDMx7jcEJPw" type="Description"/>
        <layoutConstraint xsi:type="notation:Bounds" xmi:id="_E-PAEMj7EemqDMx7kbEJPw" x="176" y="-230"/>
      </children>
      <children xsi:type="notation:Shape" xmi:id="_E-PAEcj7EemqDMx7kbEJPw" type="ExpectedValue" element="#_E-FUUMj7EemqDMx75GEJPw" fontName="Segoe UI" description="Text" lineColor="0">
        <children xsi:type="notation:BasicDecorationNode" xmi:id="_E-PAEsj7EemqDMx7kbEJPw" type="DiagramName"/>
        <children xsi:type="notation:BasicDecorationNode" xmi:id="_E-PAE8j7EemqDMx7kbEJPw" type="Description"/>
        <layoutConstraint xsi:type="notation:Bounds" xmi:id="_E-PAFMj7EemqDMx7kbEJPw" x="176" y="-230"/>
      </children>
      <children xsi:type="notation:Shape" xmi:id="_E-PAFcj7EemqDMx7laEJPw" type="ExpectedValue" element="#_E-FUPMj7EemqDMx71KEJPw" fontName="Segoe UI" description="Text" lineColor="0">
        <children xsi:type="notation:BasicDecorationNode" xmi:id="_E-PAFsj7EemqDMx7laEJPw" type="DiagramName"/>
        <children xsi:type="notation:BasicDecorationNode" xmi:id="_E-PAF8j7EemqDMx7laEJPw" type="Description"/>
        <layoutConstraint xsi:type="notation:Bounds" xmi:id="_E-PAGMj7EemqDMx7laEJPw" x="176" y="-230"/>
      </children>
      <children xsi:type="notation:Shape" xmi:id="_E-PAGcj7EemqDMx7laEJPw" type="ExpectedValue" element="#_E-FURsj7EemqDMx73IEJPw" fontName="Segoe UI" description="Text" lineColor="0">
        <children xsi:type="notation:BasicDecorationNode" xmi:id="_E-PAGsj7EemqDMx7mZEJPw" type="DiagramName"/>
        <children xsi:type="notation:BasicDecorationNode" xmi:id="_E-PAG8j7EemqDMx7mZEJPw" type="Description"/>
        <layoutConstraint xsi:type="notation:Bounds" xmi:id="_E-PAHMj7EemqDMx7mZEJPw" x="176" y="-230"/>
      </children>
      <children xsi:type="notation:Shape" xmi:id="_E-PAHcj7EemqDMx7mZEJPw" type="ExpectedValue" element="#_E-FUS8j7EemqDMx74HEJPw" fontName="Segoe UI" description="Text" lineColor="0">
        <children xsi:type="notation:BasicDecorationNode" xmi:id="_E-PAHsj7EemqDMx7mZEJPw" type="DiagramName"/>
        <children xsi:type="notation:BasicDecorationNode" xmi:id="_E-PAH8j7EemqDMx7nYEJPw" type="Description"/>
        <layoutConstraint xsi:type="notation:Bounds" xmi:id="_E-PAIMj7EemqDMx7nYEJPw" x="176" y="-230"/>
      </children>
      <children xsi:type="notation:Shape" xmi:id="_E-PAIcj7EemqDMx7nYEJPw" type="ExpectedValue" element="#_E-FUVcj7EemqDMx76FEJPw" fontName="Segoe UI" description="Text" lineColor="0">
        <children xsi:type="notation:BasicDecorationNode" xmi:id="_E-PAIsj7EemqDMx7nYEJPw" type="DiagramName"/>
        <children xsi:type="notation:BasicDecorationNode" xmi:id="_E-PAI8j7EemqDMx7nYEJPw" type="Description"/>
        <layoutConstraint xsi:type="notation:Bounds" xmi:id="_E-PAJMj7EemqDMx7oXEJPw" x="176" y="-230"/>
      </children>
      <children xsi:type="notation:Shape" xmi:id="_E-PAJcj7EemqDMx7oXEJPw" type="ExpectedValue" element="#_E-FUWsj7EemqDMx77EEJPw" fontName="Segoe UI" description="Text" lineColor="0">
        <children xsi:type="notation:BasicDecorationNode" xmi:id="_E-PAJsj7EemqDMx7oXEJPw" type="DiagramName"/>
        <children xsi:type="notation:BasicDecorationNode" xmi:id="_E-PAJ8j7EemqDMx7oXEJPw" type="Description"/>
        <layoutConstraint xsi:type="notation:Bounds" xmi:id="_E-PAKMj7EemqDMx7oXEJPw" x="176" y="-247"/>
      </children>
      <children xsi:type="notation:Shape" xmi:id="_E-PAKcj7EemqDMx7pWEJPw" type="ExpectedValue" element="#_E-FUacj7EemqDMx7-BEJPw" fontName="Segoe UI" description="Text" lineColor="0">
        <children xsi:type="notation:BasicDecorationNode" xmi:id="_E-PAKsj7EemqDMx7pWEJPw" type="DiagramName"/>
        <children xsi:type="notation:BasicDecorationNode" xmi:id="_E-PAK8j7EemqDMx7pWEJPw" type="Description"/>
        <layoutConstraint xsi:type="notation:Bounds" xmi:id="_E-PALMj7EemqDMx7pWEJPw" x="176" y="-247"/>
      </children>
      <children xsi:type="notation:Shape" xmi:id="_E-PALcj7EemqDMx7pWEJPw" type="ExpectedValue" element="#_E-FUX8j7EemqDMx78DEJPw" fontName="Segoe UI" description="Text" lineColor="0">
        <children xsi:type="notation:BasicDecorationNode" xmi:id="_E-PALsj7EemqDMx7qVEJPw" type="DiagramName"/>
        <children xsi:type="notation:BasicDecorationNode" xmi:id="_E-PAL8j7EemqDMx7qVEJPw" type="Description"/>
        <layoutConstraint xsi:type="notation:Bounds" xmi:id="_E-PAMMj7EemqDMx7qVEJPw" x="176" y="-247"/>
      </children>
      <children xsi:type="notation:Shape" xmi:id="_E-PAMcj7EemqDMx7qVEJPw" type="ExpectedValue" element="#_E-FUZMj7EemqDMx79CEJPw" fontName="Segoe UI" description="Text" lineColor="0">
        <children xsi:type="notation:BasicDecorationNode" xmi:id="_E-PAMsj7EemqDMx7qVEJPw" type="DiagramName"/>
        <children xsi:type="notation:BasicDecorationNode" xmi:id="_E-PAM8j7EemqDMx7rUEJPw" type="Description"/>
        <layoutConstraint xsi:type="notation:Bounds" xmi:id="_E-PANMj7EemqDMx7rUEJPw" x="176" y="-247"/>
      </children>
      <children xsi:type="notation:Shape" xmi:id="_E-PANcj7EemqDMx7rUEJPw" type="ExpectedValue" element="#_E-FUbsj7EemqDMx7_AEJPw" fontName="Segoe UI" description="Text" lineColor="0">
        <children xsi:type="notation:BasicDecorationNode" xmi:id="_E-PANsj7EemqDMx7rUEJPw" type="DiagramName"/>
        <children xsi:type="notation:BasicDecorationNode" xmi:id="_E-PAN8j7EemqDMx7rUEJPw" type="Description"/>
        <layoutConstraint xsi:type="notation:Bounds" xmi:id="_E-PAOMj7EemqDMx7sTEJPw" x="176" y="-230"/>
      </children>
      <children xsi:type="notation:Shape" xmi:id="_E-PAOcj7EemqDMx7sTEJPw" type="ExpectedValue" element="#_E-FUc8j7EemqDMx7A_EJPw" fontName="Segoe UI" description="Text" lineColor="0">
        <children xsi:type="notation:BasicDecorationNode" xmi:id="_E-PAOsj7EemqDMx7sTEJPw" type="DiagramName"/>
        <children xsi:type="notation:BasicDecorationNode" xmi:id="_E-PAO8j7EemqDMx7sTEJPw" type="Description"/>
        <layoutConstraint xsi:type="notation:Bounds" xmi:id="_E-PAPMj7EemqDMx7sTEJPw" x="176" y="-230"/>
      </children>
      <children xsi:type="notation:Shape" xmi:id="_E-PAPcj7EemqDMx7tSEJPw" type="ExpectedValue" element="#_E-FUfcj7EemqDMx7C9EJPw" fontName="Segoe UI" description="Text" lineColor="0">
        <children xsi:type="notation:BasicDecorationNode" xmi:id="_E-PAPsj7EemqDMx7tSEJPw" type="DiagramName"/>
        <children xsi:type="notation:BasicDecorationNode" xmi:id="_E-PAP8j7EemqDMx7tSEJPw" type="Description"/>
        <layoutConstraint xsi:type="notation:Bounds" xmi:id="_E-PAQMj7EemqDMx7tSEJPw" x="176" y="-230"/>
      </children>
      <children xsi:type="notation:Shape" xmi:id="_E-PAQcj7EemqDMx7tSEJPw" type="ExpectedValue" element="#_E-FUjMj7EemqDMx7F6EJPw" fontName="Segoe UI" description="Text" lineColor="0">
        <children xsi:type="notation:BasicDecorationNode" xmi:id="_E-PAQsj7EemqDMx7uREJPw" type="DiagramName"/>
        <children xsi:type="notation:BasicDecorationNode" xmi:id="_E-PAQ8j7EemqDMx7uREJPw" type="Description"/>
        <layoutConstraint xsi:type="notation:Bounds" xmi:id="_E-PARMj7EemqDMx7uREJPw" x="176" y="-230"/>
      </children>
      <children xsi:type="notation:Shape" xmi:id="_E-PARcj7EemqDMx7uREJPw" type="ExpectedValue" element="#_E-FUeMj7EemqDMx7B-EJPw" fontName="Segoe UI" description="Text" lineColor="0">
        <children xsi:type="notation:BasicDecorationNode" xmi:id="_E-PARsj7EemqDMx7uREJPw" type="DiagramName"/>
        <children xsi:type="notation:BasicDecorationNode" xmi:id="_E-PAR8j7EemqDMx7vQEJPw" type="Description"/>
        <layoutConstraint xsi:type="notation:Bounds" xmi:id="_E-PASMj7EemqDMx7vQEJPw" x="176" y="-230"/>
      </children>
      <children xsi:type="notation:Shape" xmi:id="_E-PAScj7EemqDMx7vQEJPw" type="ExpectedValue" element="#_E-FUkcj7EemqDMx7G5EJPw" fontName="Segoe UI" description="Text" lineColor="0">
        <children xsi:type="notation:BasicDecorationNode" xmi:id="_E-PASsj7EemqDMx7vQEJPw" type="DiagramName"/>
        <children xsi:type="notation:BasicDecorationNode" xmi:id="_E-PAS8j7EemqDMx7vQEJPw" type="Description"/>
        <layoutConstraint xsi:type="notation:Bounds" xmi:id="_E-PATMj7EemqDMx7wPEJPw" x="176" y="-230"/>
      </children>
      <children xsi:type="notation:Shape" xmi:id="_E-PATcj7EemqDMx7wPEJPw" type="ExpectedValue" element="#_E-FUh8j7EemqDMx7E7EJPw" fontName="Segoe UI" description="Text" lineColor="0">
        <children xsi:type="notation:BasicDecorationNode" xmi:id="_E-PATsj7EemqDMx7wPEJPw" type="DiagramName"/>
        <children xsi:type="notation:BasicDecorationNode" xmi:id="_E-PAT8j7EemqDMx7wPEJPw" type="Description"/>
        <layoutConstraint xsi:type="notation:Bounds" xmi:id="_E-PAUMj7EemqDMx7wPEJPw" x="176" y="-230"/>
      </children>
      <children xsi:type="notation:Shape" xmi:id="_E-PAUcj7EemqDMx7xOEJPw" type="ExpectedValue" element="#_E-FUgsj7EemqDMx7D8EJPw" fontName="Segoe UI" description="Text" lineColor="0">
        <children xsi:type="notation:BasicDecorationNode" xmi:id="_E-PAUsj7EemqDMx7xOEJPw" type="DiagramName"/>
        <children xsi:type="notation:BasicDecorationNode" xmi:id="_E-PAU8j7EemqDMx7xOEJPw" type="Description"/>
        <layoutConstraint xsi:type="notation:Bounds" xmi:id="_E-PAVMj7EemqDMx7xOEJPw" x="176" y="-230"/>
      </children>
      <children xsi:type="notation:Shape" xmi:id="_E-PAVcj7EemqDMx7xOEJPw" type="ExpectedValue" element="#_E-FUm8j7EemqDMx7I3EJPw" fontName="Segoe UI" description="Text" lineColor="0">
        <children xsi:type="notation:BasicDecorationNode" xmi:id="_E-PAVsj7EemqDMx7yNEJPw" type="DiagramName"/>
        <children xsi:type="notation:BasicDecorationNode" xmi:id="_E-PAV8j7EemqDMx7yNEJPw" type="Description"/>
        <layoutConstraint xsi:type="notation:Bounds" xmi:id="_E-PAWMj7EemqDMx7yNEJPw" x="194" y="-247"/>
      </children>
      <children xsi:type="notation:Shape" xmi:id="_E-PAWcj7EemqDMx7yNEJPw" type="ExpectedValue" element="#_E-FUlsj7EemqDMx7H4EJPw" fontName="Segoe UI" description="Text" lineColor="0">
        <children xsi:type="notation:BasicDecorationNode" xmi:id="_E-PAWsj7EemqDMx7yNEJPw" type="DiagramName"/>
        <children xsi:type="notation:BasicDecorationNode" xmi:id="_E-PAW8j7EemqDMx7zMEJPw" type="Description"/>
        <layoutConstraint xsi:type="notation:Bounds" xmi:id="_E-PAXMj7EemqDMx7zMEJPw" x="194" y="-247"/>
      </children>
      <children xsi:type="notation:Shape" xmi:id="_E-PAXcj7EemqDMx7zMEJPw" type="ExpectedValue" element="#_E-FUoMj7EemqDMx7J2EJPw" fontName="Segoe UI" description="Text" lineColor="0">
        <children xsi:type="notation:BasicDecorationNode" xmi:id="_E-PAXsj7EemqDMx7zMEJPw" type="DiagramName"/>
        <children xsi:type="notation:BasicDecorationNode" xmi:id="_E-PAX8j7EemqDMx7zMEJPw" type="Description"/>
        <layoutConstraint xsi:type="notation:Bounds" xmi:id="_E-PAYMj7EemqDMx70LEJPw" x="186" y="-247"/>
      </children>
      <children xsi:type="notation:Shape" xmi:id="_E-PAYcj7EemqDMx70LEJPw" type="ExpectedValue" element="#_E-FUpcj7EemqDMx7K1EJPw" fontName="Segoe UI" description="Text" lineColor="0">
        <children xsi:type="notation:BasicDecorationNode" xmi:id="_E-PAYsj7EemqDMx70LEJPw" type="DiagramName"/>
        <children xsi:type="notation:BasicDecorationNode" xmi:id="_E-PAY8j7EemqDMx70LEJPw" type="Description"/>
        <layoutConstraint xsi:type="notation:Bounds" xmi:id="_E-PAZMj7EemqDMx70LEJPw" x="186" y="-247"/>
      </children>
      <children xsi:type="notation:Shape" xmi:id="_E-PAZcj7EemqDMx71KEJPw" type="ExpectedValue" element="#_E-FUqsj7EemqDMx7L0EJPw" fontName="Segoe UI" description="Text" lineColor="0">
        <children xsi:type="notation:BasicDecorationNode" xmi:id="_E-PAZsj7EemqDMx71KEJPw" type="DiagramName"/>
        <children xsi:type="notation:BasicDecorationNode" xmi:id="_E-PAZ8j7EemqDMx71KEJPw" type="Description"/>
        <layoutConstraint xsi:type="notation:Bounds" xmi:id="_E-PAaMj7EemqDMx71KEJPw" x="185" y="-247"/>
      </children>
      <children xsi:type="notation:Shape" xmi:id="_E-PAacj7EemqDMx71KEJPw" type="ExpectedValue" element="#_E-FUr8j7EemqDMx7MzEJPw" fontName="Segoe UI" description="Text" lineColor="0">
        <children xsi:type="notation:BasicDecorationNode" xmi:id="_E-PAasj7EemqDMx72JEJPw" type="DiagramName"/>
        <children xsi:type="notation:BasicDecorationNode" xmi:id="_E-PAa8j7EemqDMx72JEJPw" type="Description"/>
        <layoutConstraint xsi:type="notation:Bounds" xmi:id="_E-PAbMj7EemqDMx72JEJPw" x="132" y="-186"/>
      </children>
      <children xsi:type="notation:Shape" xmi:id="_E-PAbcj7EemqDMx72JEJPw" type="ExpectedValue" element="#_E-FUtMj7EemqDMx7NyEJPw" fontName="Segoe UI" description="Text" lineColor="0">
        <children xsi:type="notation:BasicDecorationNode" xmi:id="_E-PAbsj7EemqDMx72JEJPw" type="DiagramName"/>
        <children xsi:type="notation:BasicDecorationNode" xmi:id="_E-PAb8j7EemqDMx73IEJPw" type="Description"/>
        <layoutConstraint xsi:type="notation:Bounds" xmi:id="_E-PAcMj7EemqDMx73IEJPw" x="132" y="-185"/>
      </children>
      <children xsi:type="notation:Shape" xmi:id="_E-PAccj7EemqDMx73IEJPw" type="ExpectedValue" element="#_E-FUucj7EemqDMx7OxEJPw" fontName="Segoe UI" description="Text" lineColor="0">
        <children xsi:type="notation:BasicDecorationNode" xmi:id="_E-PAcsj7EemqDMx73IEJPw" type="DiagramName"/>
        <children xsi:type="notation:BasicDecorationNode" xmi:id="_E-PAc8j7EemqDMx73IEJPw" type="Description"/>
        <layoutConstraint xsi:type="notation:Bounds" xmi:id="_E-PAdMj7EemqDMx74HEJPw" x="132" y="-185"/>
      </children>
      <children xsi:type="notation:Shape" xmi:id="_E-PAdcj7EemqDMx74HEJPw" type="ExpectedValue" element="#_E-FUvsj7EemqDMx7PwEJPw" fontName="Segoe UI" description="Text" lineColor="0">
        <children xsi:type="notation:BasicDecorationNode" xmi:id="_E-PAdsj7EemqDMx74HEJPw" type="DiagramName"/>
        <children xsi:type="notation:BasicDecorationNode" xmi:id="_E-PAd8j7EemqDMx74HEJPw" type="Description"/>
        <layoutConstraint xsi:type="notation:Bounds" xmi:id="_E-PAeMj7EemqDMx74HEJPw" x="132" y="-185"/>
      </children>
      <children xsi:type="notation:Shape" xmi:id="_E-PAecj7EemqDMx75GEJPw" type="ExpectedValue" element="#_E-FUw8j7EemqDMx7QvEJPw" fontName="Segoe UI" description="Text" lineColor="0">
        <children xsi:type="notation:BasicDecorationNode" xmi:id="_E-PAesj7EemqDMx75GEJPw" type="DiagramName"/>
        <children xsi:type="notation:BasicDecorationNode" xmi:id="_E-PAe8j7EemqDMx75GEJPw" type="Description"/>
        <layoutConstraint xsi:type="notation:Bounds" xmi:id="_E-PAfMj7EemqDMx75GEJPw" x="264" y="-371"/>
      </children>
      <children xsi:type="notation:Shape" xmi:id="_E-PAfcj7EemqDMx75GEJPw" type="ExpectedValue" element="#_E-FUyMj7EemqDMx7RuEJPw" fontName="Segoe UI" description="Text" lineColor="0">
        <children xsi:type="notation:BasicDecorationNode" xmi:id="_E-PAfsj7EemqDMx76FEJPw" type="DiagramName"/>
        <children xsi:type="notation:BasicDecorationNode" xmi:id="_E-PAf8j7EemqDMx76FEJPw" type="Description"/>
        <layoutConstraint xsi:type="notation:Bounds" xmi:id="_E-PAgMj7EemqDMx76FEJPw" x="264" y="-370"/>
      </children>
      <children xsi:type="notation:Shape" xmi:id="_E-PAgcj7EemqDMx76FEJPw" type="ExpectedValue" element="#_E-FUzcj7EemqDMx7StEJPw" fontName="Segoe UI" description="Text" lineColor="0">
        <children xsi:type="notation:BasicDecorationNode" xmi:id="_E-PAgsj7EemqDMx76FEJPw" type="DiagramName"/>
        <children xsi:type="notation:BasicDecorationNode" xmi:id="_E-PAg8j7EemqDMx77EEJPw" type="Description"/>
        <layoutConstraint xsi:type="notation:Bounds" xmi:id="_E-PAhMj7EemqDMx77EEJPw" x="132" y="-186"/>
      </children>
      <children xsi:type="notation:Shape" xmi:id="_E-PAhcj7EemqDMx77EEJPw" type="ExpectedValue" element="#_E-FU3Mj7EemqDMx7VqEJPw" fontName="Segoe UI" description="Text" lineColor="0">
        <children xsi:type="notation:BasicDecorationNode" xmi:id="_E-PAhsj7EemqDMx77EEJPw" type="DiagramName"/>
        <children xsi:type="notation:BasicDecorationNode" xmi:id="_E-PAh8j7EemqDMx77EEJPw" type="Description"/>
        <layoutConstraint xsi:type="notation:Bounds" xmi:id="_E-PAiMj7EemqDMx78DEJPw" x="264" y="-371"/>
      </children>
      <children xsi:type="notation:Shape" xmi:id="_E-PAicj7EemqDMx78DEJPw" type="ExpectedValue" element="#_E-FU68j7EemqDMx7YnEJPw" fontName="Segoe UI" description="Text" lineColor="0">
        <children xsi:type="notation:BasicDecorationNode" xmi:id="_E-PAisj7EemqDMx78DEJPw" type="DiagramName"/>
        <children xsi:type="notation:BasicDecorationNode" xmi:id="_E-PAi8j7EemqDMx78DEJPw" type="Description"/>
        <layoutConstraint xsi:type="notation:Bounds" xmi:id="_E-PAjMj7EemqDMx78DEJPw" x="264" y="-371"/>
      </children>
      <children xsi:type="notation:Shape" xmi:id="_E-PAjcj7EemqDMx79CEJPw" type="ExpectedValue" element="#_E-FVIsj7EemqDMx7jcEJPw" fontName="Segoe UI" description="Text" lineColor="0">
        <children xsi:type="notation:BasicDecorationNode" xmi:id="_E-PAjsj7EemqDMx79CEJPw" type="DiagramName"/>
        <children xsi:type="notation:BasicDecorationNode" xmi:id="_E-PAj8j7EemqDMx79CEJPw" type="Description"/>
        <layoutConstraint xsi:type="notation:Bounds" xmi:id="_E-PAkMj7EemqDMx79CEJPw" x="264" y="-371"/>
      </children>
      <children xsi:type="notation:Shape" xmi:id="_E-PAkcj7EemqDMx79CEJPw" type="ExpectedValue" element="#_E-FVE8j7EemqDMx7gfEJPw" fontName="Segoe UI" description="Text" lineColor="0">
        <children xsi:type="notation:BasicDecorationNode" xmi:id="_E-PAksj7EemqDMx7-BEJPw" type="DiagramName"/>
        <children xsi:type="notation:BasicDecorationNode" xmi:id="_E-PAk8j7EemqDMx7-BEJPw" type="Description"/>
        <layoutConstraint xsi:type="notation:Bounds" xmi:id="_E-PAlMj7EemqDMx7-BEJPw" x="264" y="-371"/>
      </children>
      <children xsi:type="notation:Shape" xmi:id="_E-PAlcj7EemqDMx7-BEJPw" type="ExpectedValue" element="#_E-FU0sj7EemqDMx7TsEJPw" fontName="Segoe UI" description="Text" lineColor="0">
        <children xsi:type="notation:BasicDecorationNode" xmi:id="_E-PAlsj7EemqDMx7-BEJPw" type="DiagramName"/>
        <children xsi:type="notation:BasicDecorationNode" xmi:id="_E-PAl8j7EemqDMx7_AEJPw" type="Description"/>
        <layoutConstraint xsi:type="notation:Bounds" xmi:id="_E-PAmMj7EemqDMx7_AEJPw" x="264" y="-371"/>
      </children>
      <children xsi:type="notation:Shape" xmi:id="_E-PAmcj7EemqDMx7_AEJPw" type="ExpectedValue" element="#_E-FVDsj7EemqDMx7fgEJPw" fontName="Segoe UI" description="Text" lineColor="0">
        <children xsi:type="notation:BasicDecorationNode" xmi:id="_E-PAmsj7EemqDMx7_AEJPw" type="DiagramName"/>
        <children xsi:type="notation:BasicDecorationNode" xmi:id="_E-PAm8j7EemqDMx7_AEJPw" type="Description"/>
        <layoutConstraint xsi:type="notation:Bounds" xmi:id="_E-PAnMj7EemqDMx7A_EJPw" x="264" y="-371"/>
      </children>
      <children xsi:type="notation:Shape" xmi:id="_E-PAncj7EemqDMx7A_EJPw" type="ExpectedValue" element="#_E-FU9cj7EemqDMx7alEJPw" fontName="Segoe UI" description="Text" lineColor="0">
        <children xsi:type="notation:BasicDecorationNode" xmi:id="_E-PAnsj7EemqDMx7A_EJPw" type="DiagramName"/>
        <children xsi:type="notation:BasicDecorationNode" xmi:id="_E-PAn8j7EemqDMx7A_EJPw" type="Description"/>
        <layoutConstraint xsi:type="notation:Bounds" xmi:id="_E-PAoMj7EemqDMx7A_EJPw" x="264" y="-371"/>
      </children>
      <children xsi:type="notation:Shape" xmi:id="_E-PAocj7EemqDMx7B-EJPw" type="ExpectedValue" element="#_E-FU_8j7EemqDMx7cjEJPw" fontName="Segoe UI" description="Text" lineColor="0">
        <children xsi:type="notation:BasicDecorationNode" xmi:id="_E-PAosj7EemqDMx7B-EJPw" type="DiagramName"/>
        <children xsi:type="notation:BasicDecorationNode" xmi:id="_E-PAo8j7EemqDMx7B-EJPw" type="Description"/>
        <layoutConstraint xsi:type="notation:Bounds" xmi:id="_E-PApMj7EemqDMx7B-EJPw" x="264" y="-371"/>
      </children>
      <children xsi:type="notation:Shape" xmi:id="_E-PApcj7EemqDMx7B-EJPw" type="ExpectedValue" element="#_E-FVHcj7EemqDMx7idEJPw" fontName="Segoe UI" description="Text" lineColor="0">
        <children xsi:type="notation:BasicDecorationNode" xmi:id="_E-PApsj7EemqDMx7C9EJPw" type="DiagramName"/>
        <children xsi:type="notation:BasicDecorationNode" xmi:id="_E-PAp8j7EemqDMx7C9EJPw" type="Description"/>
        <layoutConstraint xsi:type="notation:Bounds" xmi:id="_E-PAqMj7EemqDMx7C9EJPw" x="264" y="-371"/>
      </children>
      <children xsi:type="notation:Shape" xmi:id="_E-PAqcj7EemqDMx7C9EJPw" type="ExpectedValue" element="#_E-FU5sj7EemqDMx7XoEJPw" fontName="Segoe UI" description="Text" lineColor="0">
        <children xsi:type="notation:BasicDecorationNode" xmi:id="_E-PAqsj7EemqDMx7C9EJPw" type="DiagramName"/>
        <children xsi:type="notation:BasicDecorationNode" xmi:id="_E-PAq8j7EemqDMx7D8EJPw" type="Description"/>
        <layoutConstraint xsi:type="notation:Bounds" xmi:id="_E-PArMj7EemqDMx7D8EJPw" x="264" y="-371"/>
      </children>
      <children xsi:type="notation:Shape" xmi:id="_E-PArcj7EemqDMx7D8EJPw" type="ExpectedValue" element="#_E-FVJ8j7EemqDMx7kbEJPw" fontName="Segoe UI" description="Text" lineColor="0">
        <children xsi:type="notation:BasicDecorationNode" xmi:id="_E-PArsj7EemqDMx7D8EJPw" type="DiagramName"/>
        <children xsi:type="notation:BasicDecorationNode" xmi:id="_E-PAr8j7EemqDMx7D8EJPw" type="Description"/>
        <layoutConstraint xsi:type="notation:Bounds" xmi:id="_E-PAsMj7EemqDMx7E7EJPw" x="264" y="-371"/>
      </children>
      <children xsi:type="notation:Shape" xmi:id="_E-PAscj7EemqDMx7E7EJPw" type="ExpectedValue" element="#_E-FU18j7EemqDMx7UrEJPw" fontName="Segoe UI" description="Text" lineColor="0">
        <children xsi:type="notation:BasicDecorationNode" xmi:id="_E-PAssj7EemqDMx7E7EJPw" type="DiagramName"/>
        <children xsi:type="notation:BasicDecorationNode" xmi:id="_E-PAs8j7EemqDMx7E7EJPw" type="Description"/>
        <layoutConstraint xsi:type="notation:Bounds" xmi:id="_E-PAtMj7EemqDMx7E7EJPw" x="264" y="-371"/>
      </children>
      <children xsi:type="notation:Shape" xmi:id="_E-PAtcj7EemqDMx7F6EJPw" type="ExpectedValue" element="#_E-FU8Mj7EemqDMx7ZmEJPw" fontName="Segoe UI" description="Text" lineColor="0">
        <children xsi:type="notation:BasicDecorationNode" xmi:id="_E-PAtsj7EemqDMx7F6EJPw" type="DiagramName"/>
        <children xsi:type="notation:BasicDecorationNode" xmi:id="_E-PAt8j7EemqDMx7F6EJPw" type="Description"/>
        <layoutConstraint xsi:type="notation:Bounds" xmi:id="_E-PAuMj7EemqDMx7F6EJPw" x="264" y="-371"/>
      </children>
      <children xsi:type="notation:Shape" xmi:id="_E-PAucj7EemqDMx7F6EJPw" type="ExpectedValue" element="#_E-FU-sj7EemqDMx7bkEJPw" fontName="Segoe UI" description="Text" lineColor="0">
        <children xsi:type="notation:BasicDecorationNode" xmi:id="_E-PAusj7EemqDMx7G5EJPw" type="DiagramName"/>
        <children xsi:type="notation:BasicDecorationNode" xmi:id="_E-PAu8j7EemqDMx7G5EJPw" type="Description"/>
        <layoutConstraint xsi:type="notation:Bounds" xmi:id="_E-PAvMj7EemqDMx7G5EJPw" x="264" y="-371"/>
      </children>
      <children xsi:type="notation:Shape" xmi:id="_E-PAvcj7EemqDMx7G5EJPw" type="ExpectedValue" element="#_E-FVBMj7EemqDMx7diEJPw" fontName="Segoe UI" description="Text" lineColor="0">
        <children xsi:type="notation:BasicDecorationNode" xmi:id="_E-PAvsj7EemqDMx7G5EJPw" type="DiagramName"/>
        <children xsi:type="notation:BasicDecorationNode" xmi:id="_E-PAv8j7EemqDMx7H4EJPw" type="Description"/>
        <layoutConstraint xsi:type="notation:Bounds" xmi:id="_E-PAwMj7EemqDMx7H4EJPw" x="264" y="-371"/>
      </children>
      <children xsi:type="notation:Shape" xmi:id="_E-PAwcj7EemqDMx7H4EJPw" type="ExpectedValue" element="#_E-FU4cj7EemqDMx7WpEJPw" fontName="Segoe UI" description="Text" lineColor="0">
        <children xsi:type="notation:BasicDecorationNode" xmi:id="_E-PAwsj7EemqDMx7H4EJPw" type="DiagramName"/>
        <children xsi:type="notation:BasicDecorationNode" xmi:id="_E-PAw8j7EemqDMx7H4EJPw" type="Description"/>
        <layoutConstraint xsi:type="notation:Bounds" xmi:id="_E-PAxMj7EemqDMx7I3EJPw" x="264" y="-371"/>
      </children>
      <children xsi:type="notation:Shape" xmi:id="_E-PAxcj7EemqDMx7I3EJPw" type="ExpectedValue" element="#_E-FVGMj7EemqDMx7heEJPw" fontName="Segoe UI" description="Text" lineColor="0">
        <children xsi:type="notation:BasicDecorationNode" xmi:id="_E-PAxsj7EemqDMx7I3EJPw" type="DiagramName"/>
        <children xsi:type="notation:BasicDecorationNode" xmi:id="_E-PAx8j7EemqDMx7I3EJPw" type="Description"/>
        <layoutConstraint xsi:type="notation:Bounds" xmi:id="_E-PAyMj7EemqDMx7I3EJPw" x="264" y="-371"/>
      </children>
      <children xsi:type="notation:Shape" xmi:id="_E-PAycj7EemqDMx7J2EJPw" type="ExpectedValue" element="#_E-FVCcj7EemqDMx7ehEJPw" fontName="Segoe UI" description="Text" lineColor="0">
        <children xsi:type="notation:BasicDecorationNode" xmi:id="_E-PAysj7EemqDMx7J2EJPw" type="DiagramName"/>
        <children xsi:type="notation:BasicDecorationNode" xmi:id="_E-PAy8j7EemqDMx7J2EJPw" type="Description"/>
        <layoutConstraint xsi:type="notation:Bounds" xmi:id="_E-PAzMj7EemqDMx7J2EJPw" x="264" y="-371"/>
      </children>
      <children xsi:type="notation:Shape" xmi:id="_E-PAzcj7EemqDMx7J2EJPw" type="ExpectedValue" element="#_E-FVLMj7EemqDMx7laEJPw" fontName="Segoe UI" description="Text" lineColor="0">
        <children xsi:type="notation:BasicDecorationNode" xmi:id="_E-PAzsj7EemqDMx7K1EJPw" type="DiagramName"/>
        <children xsi:type="notation:BasicDecorationNode" xmi:id="_E-PAz8j7EemqDMx7K1EJPw" type="Description"/>
        <layoutConstraint xsi:type="notation:Bounds" xmi:id="_E-PA0Mj7EemqDMx7K1EJPw" x="185" y="-247"/>
      </children>
      <children xsi:type="notation:Shape" xmi:id="_E-PA0cj7EemqDMx7K1EJPw" type="ExpectedValue" element="#_E-FVd8j7EemqDMx70LEJPw" fontName="Segoe UI" description="Text" lineColor="0">
        <children xsi:type="notation:BasicDecorationNode" xmi:id="_E-PA0sj7EemqDMx7K1EJPw" type="DiagramName"/>
        <children xsi:type="notation:BasicDecorationNode" xmi:id="_E-PA08j7EemqDMx7L0EJPw" type="Description"/>
        <layoutConstraint xsi:type="notation:Bounds" xmi:id="_E-PA1Mj7EemqDMx7L0EJPw" x="185" y="-247"/>
      </children>
      <children xsi:type="notation:Shape" xmi:id="_E-PA1cj7EemqDMx7L0EJPw" type="ExpectedValue" element="#_E-FVSsj7EemqDMx7rUEJPw" fontName="Segoe UI" description="Text" lineColor="0">
        <children xsi:type="notation:BasicDecorationNode" xmi:id="_E-PA1sj7EemqDMx7L0EJPw" type="DiagramName"/>
        <children xsi:type="notation:BasicDecorationNode" xmi:id="_E-PA18j7EemqDMx7L0EJPw" type="Description"/>
        <layoutConstraint xsi:type="notation:Bounds" xmi:id="_E-PA2Mj7EemqDMx7MzEJPw" x="185" y="-247"/>
      </children>
      <children xsi:type="notation:Shape" xmi:id="_E-PA2cj7EemqDMx7MzEJPw" type="ExpectedValue" element="#_E-FVhsj7EemqDMx73IEJPw" fontName="Segoe UI" description="Text" lineColor="0">
        <children xsi:type="notation:BasicDecorationNode" xmi:id="_E-PA2sj7EemqDMx7MzEJPw" type="DiagramName"/>
        <children xsi:type="notation:BasicDecorationNode" xmi:id="_E-PA28j7EemqDMx7MzEJPw" type="Description"/>
        <layoutConstraint xsi:type="notation:Bounds" xmi:id="_E-PA3Mj7EemqDMx7MzEJPw" x="185" y="-247"/>
      </children>
      <children xsi:type="notation:Shape" xmi:id="_E-PA3cj7EemqDMx7NyEJPw" type="ExpectedValue" element="#_E-FVRcj7EemqDMx7qVEJPw" fontName="Segoe UI" description="Text" lineColor="0">
        <children xsi:type="notation:BasicDecorationNode" xmi:id="_E-PA3sj7EemqDMx7NyEJPw" type="DiagramName"/>
        <children xsi:type="notation:BasicDecorationNode" xmi:id="_E-PA38j7EemqDMx7NyEJPw" type="Description"/>
        <layoutConstraint xsi:type="notation:Bounds" xmi:id="_E-PA4Mj7EemqDMx7NyEJPw" x="185" y="-247"/>
      </children>
      <children xsi:type="notation:Shape" xmi:id="_E-PA4cj7EemqDMx7NyEJPw" type="ExpectedValue" element="#_E-FVgcj7EemqDMx72JEJPw" fontName="Segoe UI" description="Text" lineColor="0">
        <children xsi:type="notation:BasicDecorationNode" xmi:id="_E-PA4sj7EemqDMx7OxEJPw" type="DiagramName"/>
        <children xsi:type="notation:BasicDecorationNode" xmi:id="_E-PA48j7EemqDMx7OxEJPw" type="Description"/>
        <layoutConstraint xsi:type="notation:Bounds" xmi:id="_E-PA5Mj7EemqDMx7OxEJPw" x="185" y="-247"/>
      </children>
      <children xsi:type="notation:Shape" xmi:id="_E-PA5cj7EemqDMx7OxEJPw" type="ExpectedValue" element="#_E-FVkMj7EemqDMx75GEJPw" fontName="Segoe UI" description="Text" lineColor="0">
        <children xsi:type="notation:BasicDecorationNode" xmi:id="_E-PA5sj7EemqDMx7OxEJPw" type="DiagramName"/>
        <children xsi:type="notation:BasicDecorationNode" xmi:id="_E-PA58j7EemqDMx7PwEJPw" type="Description"/>
        <layoutConstraint xsi:type="notation:Bounds" xmi:id="_E-PA6Mj7EemqDMx7PwEJPw" x="185" y="-247"/>
      </children>
      <children xsi:type="notation:Shape" xmi:id="_E-PA6cj7EemqDMx7PwEJPw" type="ExpectedValue" element="#_E-FVNsj7EemqDMx7nYEJPw" fontName="Segoe UI" description="Text" lineColor="0">
        <children xsi:type="notation:BasicDecorationNode" xmi:id="_E-PA6sj7EemqDMx7PwEJPw" type="DiagramName"/>
        <children xsi:type="notation:BasicDecorationNode" xmi:id="_E-PA68j7EemqDMx7PwEJPw" type="Description"/>
        <layoutConstraint xsi:type="notation:Bounds" xmi:id="_E-PA7Mj7EemqDMx7QvEJPw" x="185" y="-247"/>
      </children>
      <children xsi:type="notation:Shape" xmi:id="_E-PA7cj7EemqDMx7QvEJPw" type="ExpectedValue" element="#_E-FVO8j7EemqDMx7oXEJPw" fontName="Segoe UI" description="Text" lineColor="0">
        <children xsi:type="notation:BasicDecorationNode" xmi:id="_E-PA7sj7EemqDMx7QvEJPw" type="DiagramName"/>
        <children xsi:type="notation:BasicDecorationNode" xmi:id="_E-PA78j7EemqDMx7QvEJPw" type="Description"/>
        <layoutConstraint xsi:type="notation:Bounds" xmi:id="_E-PA8Mj7EemqDMx7QvEJPw" x="185" y="-247"/>
      </children>
      <children xsi:type="notation:Shape" xmi:id="_E-PA8cj7EemqDMx7RuEJPw" type="ExpectedValue" element="#_E-FVlcj7EemqDMx76FEJPw" fontName="Segoe UI" description="Text" lineColor="0">
        <children xsi:type="notation:BasicDecorationNode" xmi:id="_E-PA8sj7EemqDMx7RuEJPw" type="DiagramName"/>
        <children xsi:type="notation:BasicDecorationNode" xmi:id="_E-PA88j7EemqDMx7RuEJPw" type="Description"/>
        <layoutConstraint xsi:type="notation:Bounds" xmi:id="_E-PA9Mj7EemqDMx7RuEJPw" x="185" y="-247"/>
      </children>
      <children xsi:type="notation:Shape" xmi:id="_E-PA9cj7EemqDMx7RuEJPw" type="ExpectedValue" element="#_E-FVVMj7EemqDMx7tSEJPw" fontName="Segoe UI" description="Text" lineColor="0">
        <children xsi:type="notation:BasicDecorationNode" xmi:id="_E-PA9sj7EemqDMx7StEJPw" type="DiagramName"/>
        <children xsi:type="notation:BasicDecorationNode" xmi:id="_E-PA98j7EemqDMx7StEJPw" type="Description"/>
        <layoutConstraint xsi:type="notation:Bounds" xmi:id="_E-PA-Mj7EemqDMx7StEJPw" x="185" y="-247"/>
      </children>
      <children xsi:type="notation:Shape" xmi:id="_E-PA-cj7EemqDMx7StEJPw" type="ExpectedValue" element="#_E-FVi8j7EemqDMx74HEJPw" fontName="Segoe UI" description="Text" lineColor="0">
        <children xsi:type="notation:BasicDecorationNode" xmi:id="_E-PA-sj7EemqDMx7StEJPw" type="DiagramName"/>
        <children xsi:type="notation:BasicDecorationNode" xmi:id="_E-PA-8j7EemqDMx7TsEJPw" type="Description"/>
        <layoutConstraint xsi:type="notation:Bounds" xmi:id="_E-PA_Mj7EemqDMx7TsEJPw" x="185" y="-247"/>
      </children>
      <children xsi:type="notation:Shape" xmi:id="_E-PA_cj7EemqDMx7TsEJPw" type="ExpectedValue" element="#_E-FVT8j7EemqDMx7sTEJPw" fontName="Segoe UI" description="Text" lineColor="0">
        <children xsi:type="notation:BasicDecorationNode" xmi:id="_E-PA_sj7EemqDMx7TsEJPw" type="DiagramName"/>
        <children xsi:type="notation:BasicDecorationNode" xmi:id="_E-PA_8j7EemqDMx7TsEJPw" type="Description"/>
        <layoutConstraint xsi:type="notation:Bounds" xmi:id="_E-PBAMj7EemqDMx7UrEJPw" x="185" y="-247"/>
      </children>
      <children xsi:type="notation:Shape" xmi:id="_E-PBAcj7EemqDMx7UrEJPw" type="ExpectedValue" element="#_E-FVfMj7EemqDMx71KEJPw" fontName="Segoe UI" description="Text" lineColor="0">
        <children xsi:type="notation:BasicDecorationNode" xmi:id="_E-PBAsj7EemqDMx7UrEJPw" type="DiagramName"/>
        <children xsi:type="notation:BasicDecorationNode" xmi:id="_E-PBA8j7EemqDMx7UrEJPw" type="Description"/>
        <layoutConstraint xsi:type="notation:Bounds" xmi:id="_E-PBBMj7EemqDMx7UrEJPw" x="185" y="-247"/>
      </children>
      <children xsi:type="notation:Shape" xmi:id="_E-PBBcj7EemqDMx7VqEJPw" type="ExpectedValue" element="#_E-FVcsj7EemqDMx7zMEJPw" fontName="Segoe UI" description="Text" lineColor="0">
        <children xsi:type="notation:BasicDecorationNode" xmi:id="_E-PBBsj7EemqDMx7VqEJPw" type="DiagramName"/>
        <children xsi:type="notation:BasicDecorationNode" xmi:id="_E-PBB8j7EemqDMx7VqEJPw" type="Description"/>
        <layoutConstraint xsi:type="notation:Bounds" xmi:id="_E-PBCMj7EemqDMx7VqEJPw" x="185" y="-247"/>
      </children>
      <children xsi:type="notation:Shape" xmi:id="_E-PBCcj7EemqDMx7VqEJPw" type="ExpectedValue" element="#_E-FVY8j7EemqDMx7wPEJPw" fontName="Segoe UI" description="Text" lineColor="0">
        <children xsi:type="notation:BasicDecorationNode" xmi:id="_E-PBCsj7EemqDMx7WpEJPw" type="DiagramName"/>
        <children xsi:type="notation:BasicDecorationNode" xmi:id="_E-PBC8j7EemqDMx7WpEJPw" type="Description"/>
        <layoutConstraint xsi:type="notation:Bounds" xmi:id="_E-PBDMj7EemqDMx7WpEJPw" x="185" y="-247"/>
      </children>
      <children xsi:type="notation:Shape" xmi:id="_E-PBDcj7EemqDMx7WpEJPw" type="ExpectedValue" element="#_E-FVXsj7EemqDMx7vQEJPw" fontName="Segoe UI" description="Text" lineColor="0">
        <children xsi:type="notation:BasicDecorationNode" xmi:id="_E-PBDsj7EemqDMx7WpEJPw" type="DiagramName"/>
        <children xsi:type="notation:BasicDecorationNode" xmi:id="_E-PBD8j7EemqDMx7XoEJPw" type="Description"/>
        <layoutConstraint xsi:type="notation:Bounds" xmi:id="_E-PBEMj7EemqDMx7XoEJPw" x="185" y="-247"/>
      </children>
      <children xsi:type="notation:Shape" xmi:id="_E-PBEcj7EemqDMx7XoEJPw" type="ExpectedValue" element="#_E-FVWcj7EemqDMx7uREJPw" fontName="Segoe UI" description="Text" lineColor="0">
        <children xsi:type="notation:BasicDecorationNode" xmi:id="_E-PBEsj7EemqDMx7XoEJPw" type="DiagramName"/>
        <children xsi:type="notation:BasicDecorationNode" xmi:id="_E-PBE8j7EemqDMx7XoEJPw" type="Description"/>
        <layoutConstraint xsi:type="notation:Bounds" xmi:id="_E-PBFMj7EemqDMx7YnEJPw" x="185" y="-247"/>
      </children>
      <children xsi:type="notation:Shape" xmi:id="_E-PBFcj7EemqDMx7YnEJPw" type="ExpectedValue" element="#_E-FVQMj7EemqDMx7pWEJPw" fontName="Segoe UI" description="Text" lineColor="0">
        <children xsi:type="notation:BasicDecorationNode" xmi:id="_E-PBFsj7EemqDMx7YnEJPw" type="DiagramName"/>
        <children xsi:type="notation:BasicDecorationNode" xmi:id="_E-PBF8j7EemqDMx7YnEJPw" type="Description"/>
        <layoutConstraint xsi:type="notation:Bounds" xmi:id="_E-PBGMj7EemqDMx7YnEJPw" x="185" y="-247"/>
      </children>
      <children xsi:type="notation:Shape" xmi:id="_E-PBGcj7EemqDMx7ZmEJPw" type="ExpectedValue" element="#_E-FVaMj7EemqDMx7xOEJPw" fontName="Segoe UI" description="Text" lineColor="0">
        <children xsi:type="notation:BasicDecorationNode" xmi:id="_E-PBGsj7EemqDMx7ZmEJPw" type="DiagramName"/>
        <children xsi:type="notation:BasicDecorationNode" xmi:id="_E-PBG8j7EemqDMx7ZmEJPw" type="Description"/>
        <layoutConstraint xsi:type="notation:Bounds" xmi:id="_E-PBHMj7EemqDMx7ZmEJPw" x="185" y="-247"/>
      </children>
      <children xsi:type="notation:Shape" xmi:id="_E-PBHcj7EemqDMx7ZmEJPw" type="ExpectedValue" element="#_E-FVbcj7EemqDMx7yNEJPw" fontName="Segoe UI" description="Text" lineColor="0">
        <children xsi:type="notation:BasicDecorationNode" xmi:id="_E-PBHsj7EemqDMx7alEJPw" type="DiagramName"/>
        <children xsi:type="notation:BasicDecorationNode" xmi:id="_E-PBH8j7EemqDMx7alEJPw" type="Description"/>
        <layoutConstraint xsi:type="notation:Bounds" xmi:id="_E-PBIMj7EemqDMx7alEJPw" x="185" y="-247"/>
      </children>
      <children xsi:type="notation:Shape" xmi:id="_E-PBIcj7EemqDMx7alEJPw" type="ExpectedValue" element="#_E-FVMcj7EemqDMx7mZEJPw" fontName="Segoe UI" description="Text" lineColor="0">
        <children xsi:type="notation:BasicDecorationNode" xmi:id="_E-PBIsj7EemqDMx7alEJPw" type="DiagramName"/>
        <children xsi:type="notation:BasicDecorationNode" xmi:id="_E-PBI8j7EemqDMx7bkEJPw" type="Description"/>
        <layoutConstraint xsi:type="notation:Bounds" xmi:id="_E-PBJMj7EemqDMx7bkEJPw" x="185" y="-247"/>
      </children>
      <children xsi:type="notation:Shape" xmi:id="_E-PBJcj7EemqDMx7bkEJPw" type="ExpectedValue" element="#_E-FVmsj7EemqDMx77EEJPw" fontName="Segoe UI" description="Text" lineColor="0">
        <children xsi:type="notation:BasicDecorationNode" xmi:id="_E-PBJsj7EemqDMx7bkEJPw" type="DiagramName"/>
        <children xsi:type="notation:BasicDecorationNode" xmi:id="_E-PBJ8j7EemqDMx7bkEJPw" type="Description"/>
        <layoutConstraint xsi:type="notation:Bounds" xmi:id="_E-PBKMj7EemqDMx7cjEJPw" x="176" y="-238"/>
      </children>
      <children xsi:type="notation:Shape" xmi:id="_E-PBKcj7EemqDMx7cjEJPw" type="ExpectedValue" element="#_E-FV5cj7EemqDMx7K1EJPw" fontName="Segoe UI" description="Text" lineColor="0">
        <children xsi:type="notation:BasicDecorationNode" xmi:id="_E-PBKsj7EemqDMx7cjEJPw" type="DiagramName"/>
        <children xsi:type="notation:BasicDecorationNode" xmi:id="_E-PBK8j7EemqDMx7cjEJPw" type="Description"/>
        <layoutConstraint xsi:type="notation:Bounds" xmi:id="_E-PBLMj7EemqDMx7cjEJPw" x="176" y="-238"/>
      </children>
      <children xsi:type="notation:Shape" xmi:id="_E-PBLcj7EemqDMx7diEJPw" type="ExpectedValue" element="#_E-FVs8j7EemqDMx7A_EJPw" fontName="Segoe UI" description="Text" lineColor="0">
        <children xsi:type="notation:BasicDecorationNode" xmi:id="_E-PBLsj7EemqDMx7diEJPw" type="DiagramName"/>
        <children xsi:type="notation:BasicDecorationNode" xmi:id="_E-PBL8j7EemqDMx7diEJPw" type="Description"/>
        <layoutConstraint xsi:type="notation:Bounds" xmi:id="_E-PBMMj7EemqDMx7diEJPw" x="176" y="-238"/>
      </children>
      <children xsi:type="notation:Shape" xmi:id="_E-PBMcj7EemqDMx7diEJPw" type="ExpectedValue" element="#_E-FVuMj7EemqDMx7B-EJPw" fontName="Segoe UI" description="Text" lineColor="0">
        <children xsi:type="notation:BasicDecorationNode" xmi:id="_E-PBMsj7EemqDMx7ehEJPw" type="DiagramName"/>
        <children xsi:type="notation:BasicDecorationNode" xmi:id="_E-PBM8j7EemqDMx7ehEJPw" type="Description"/>
        <layoutConstraint xsi:type="notation:Bounds" xmi:id="_E-PBNMj7EemqDMx7ehEJPw" x="176" y="-238"/>
      </children>
      <children xsi:type="notation:Shape" xmi:id="_E-PBNcj7EemqDMx7ehEJPw" type="ExpectedValue" element="#_E-FVpMj7EemqDMx79CEJPw" fontName="Segoe UI" description="Text" lineColor="0">
        <children xsi:type="notation:BasicDecorationNode" xmi:id="_E-PBNsj7EemqDMx7ehEJPw" type="DiagramName"/>
        <children xsi:type="notation:BasicDecorationNode" xmi:id="_E-PBN8j7EemqDMx7fgEJPw" type="Description"/>
        <layoutConstraint xsi:type="notation:Bounds" xmi:id="_E-PBOMj7EemqDMx7fgEJPw" x="176" y="-238"/>
      </children>
      <children xsi:type="notation:Shape" xmi:id="_E-PBOcj7EemqDMx7fgEJPw" type="ExpectedValue" element="#_E-FV4Mj7EemqDMx7J2EJPw" fontName="Segoe UI" description="Text" lineColor="0">
        <children xsi:type="notation:BasicDecorationNode" xmi:id="_E-PBOsj7EemqDMx7fgEJPw" type="DiagramName"/>
        <children xsi:type="notation:BasicDecorationNode" xmi:id="_E-PBO8j7EemqDMx7fgEJPw" type="Description"/>
        <layoutConstraint xsi:type="notation:Bounds" xmi:id="_E-PBPMj7EemqDMx7gfEJPw" x="176" y="-238"/>
      </children>
      <children xsi:type="notation:Shape" xmi:id="_E-PBPcj7EemqDMx7gfEJPw" type="ExpectedValue" element="#_E-FV1sj7EemqDMx7H4EJPw" fontName="Segoe UI" description="Text" lineColor="0">
        <children xsi:type="notation:BasicDecorationNode" xmi:id="_E-PBPsj7EemqDMx7gfEJPw" type="DiagramName"/>
        <children xsi:type="notation:BasicDecorationNode" xmi:id="_E-PBP8j7EemqDMx7gfEJPw" type="Description"/>
        <layoutConstraint xsi:type="notation:Bounds" xmi:id="_E-PBQMj7EemqDMx7gfEJPw" x="176" y="-238"/>
      </children>
      <children xsi:type="notation:Shape" xmi:id="_E-PBQcj7EemqDMx7heEJPw" type="ExpectedValue" element="#_E-FVqcj7EemqDMx7-BEJPw" fontName="Segoe UI" description="Text" lineColor="0">
        <children xsi:type="notation:BasicDecorationNode" xmi:id="_E-PBQsj7EemqDMx7heEJPw" type="DiagramName"/>
        <children xsi:type="notation:BasicDecorationNode" xmi:id="_E-PBQ8j7EemqDMx7heEJPw" type="Description"/>
        <layoutConstraint xsi:type="notation:Bounds" xmi:id="_E-PBRMj7EemqDMx7heEJPw" x="176" y="-238"/>
      </children>
      <children xsi:type="notation:Shape" xmi:id="_E-PBRcj7EemqDMx7heEJPw" type="ExpectedValue" element="#_E-FV6sj7EemqDMx7L0EJPw" fontName="Segoe UI" description="Text" lineColor="0">
        <children xsi:type="notation:BasicDecorationNode" xmi:id="_E-PBRsj7EemqDMx7idEJPw" type="DiagramName"/>
        <children xsi:type="notation:BasicDecorationNode" xmi:id="_E-PBR8j7EemqDMx7idEJPw" type="Description"/>
        <layoutConstraint xsi:type="notation:Bounds" xmi:id="_E-PBSMj7EemqDMx7idEJPw" x="176" y="-238"/>
      </children>
      <children xsi:type="notation:Shape" xmi:id="_E-PBScj7EemqDMx7idEJPw" type="ExpectedValue" element="#_E-FVn8j7EemqDMx78DEJPw" fontName="Segoe UI" description="Text" lineColor="0">
        <children xsi:type="notation:BasicDecorationNode" xmi:id="_E-PBSsj7EemqDMx7idEJPw" type="DiagramName"/>
        <children xsi:type="notation:BasicDecorationNode" xmi:id="_E-PBS8j7EemqDMx7jcEJPw" type="Description"/>
        <layoutConstraint xsi:type="notation:Bounds" xmi:id="_E-PBTMj7EemqDMx7jcEJPw" x="176" y="-238"/>
      </children>
      <children xsi:type="notation:Shape" xmi:id="_E-PBTcj7EemqDMx7jcEJPw" type="ExpectedValue" element="#_E-FVvcj7EemqDMx7C9EJPw" fontName="Segoe UI" description="Text" lineColor="0">
        <children xsi:type="notation:BasicDecorationNode" xmi:id="_E-PBTsj7EemqDMx7jcEJPw" type="DiagramName"/>
        <children xsi:type="notation:BasicDecorationNode" xmi:id="_E-PBT8j7EemqDMx7jcEJPw" type="Description"/>
        <layoutConstraint xsi:type="notation:Bounds" xmi:id="_E-PBUMj7EemqDMx7kbEJPw" x="176" y="-238"/>
      </children>
      <children xsi:type="notation:Shape" xmi:id="_E-PBUcj7EemqDMx7kbEJPw" type="ExpectedValue" element="#_E-FV0cj7EemqDMx7G5EJPw" fontName="Segoe UI" description="Text" lineColor="0">
        <children xsi:type="notation:BasicDecorationNode" xmi:id="_E-PBUsj7EemqDMx7kbEJPw" type="DiagramName"/>
        <children xsi:type="notation:BasicDecorationNode" xmi:id="_E-PBU8j7EemqDMx7kbEJPw" type="Description"/>
        <layoutConstraint xsi:type="notation:Bounds" xmi:id="_E-PBVMj7EemqDMx7kbEJPw" x="176" y="-238"/>
      </children>
      <children xsi:type="notation:Shape" xmi:id="_E-PBVcj7EemqDMx7laEJPw" type="ExpectedValue" element="#_E-FVwsj7EemqDMx7D8EJPw" fontName="Segoe UI" description="Text" lineColor="0">
        <children xsi:type="notation:BasicDecorationNode" xmi:id="_E-PBVsj7EemqDMx7laEJPw" type="DiagramName"/>
        <children xsi:type="notation:BasicDecorationNode" xmi:id="_E-PBV8j7EemqDMx7laEJPw" type="Description"/>
        <layoutConstraint xsi:type="notation:Bounds" xmi:id="_E-PBWMj7EemqDMx7laEJPw" x="176" y="-238"/>
      </children>
      <children xsi:type="notation:Shape" xmi:id="_E-PBWcj7EemqDMx7laEJPw" type="ExpectedValue" element="#_E-FVx8j7EemqDMx7E7EJPw" fontName="Segoe UI" description="Text" lineColor="0">
        <children xsi:type="notation:BasicDecorationNode" xmi:id="_E-PBWsj7EemqDMx7mZEJPw" type="DiagramName"/>
        <children xsi:type="notation:BasicDecorationNode" xmi:id="_E-PBW8j7EemqDMx7mZEJPw" type="Description"/>
        <layoutConstraint xsi:type="notation:Bounds" xmi:id="_E-PBXMj7EemqDMx7mZEJPw" x="176" y="-238"/>
      </children>
      <children xsi:type="notation:Shape" xmi:id="_E-PBXcj7EemqDMx7mZEJPw" type="ExpectedValue" element="#_E-FVzMj7EemqDMx7F6EJPw" fontName="Segoe UI" description="Text" lineColor="0">
        <children xsi:type="notation:BasicDecorationNode" xmi:id="_E-PBXsj7EemqDMx7mZEJPw" type="DiagramName"/>
        <children xsi:type="notation:BasicDecorationNode" xmi:id="_E-PBX8j7EemqDMx7nYEJPw" type="Description"/>
        <layoutConstraint xsi:type="notation:Bounds" xmi:id="_E-PBYMj7EemqDMx7nYEJPw" x="176" y="-238"/>
      </children>
      <children xsi:type="notation:Shape" xmi:id="_E-PBYcj7EemqDMx7nYEJPw" type="ExpectedValue" element="#_E-FVrsj7EemqDMx7_AEJPw" fontName="Segoe UI" description="Text" lineColor="0">
        <children xsi:type="notation:BasicDecorationNode" xmi:id="_E-PBYsj7EemqDMx7nYEJPw" type="DiagramName"/>
        <children xsi:type="notation:BasicDecorationNode" xmi:id="_E-PBY8j7EemqDMx7nYEJPw" type="Description"/>
        <layoutConstraint xsi:type="notation:Bounds" xmi:id="_E-PBZMj7EemqDMx7oXEJPw" x="176" y="-238"/>
      </children>
      <children xsi:type="notation:Shape" xmi:id="_E-PBZcj7EemqDMx7oXEJPw" type="ExpectedValue" element="#_E-FV28j7EemqDMx7I3EJPw" fontName="Segoe UI" description="Text" lineColor="0">
        <children xsi:type="notation:BasicDecorationNode" xmi:id="_E-PBZsj7EemqDMx7oXEJPw" type="DiagramName"/>
        <children xsi:type="notation:BasicDecorationNode" xmi:id="_E-PBZ8j7EemqDMx7oXEJPw" type="Description"/>
        <layoutConstraint xsi:type="notation:Bounds" xmi:id="_E-PBaMj7EemqDMx7oXEJPw" x="176" y="-238"/>
      </children>
      <children xsi:type="notation:Shape" xmi:id="_E-PBacj7EemqDMx7pWEJPw" type="ExpectedValue" element="#_E-FV78j7EemqDMx7MzEJPw" fontName="Segoe UI" description="Text" lineColor="0">
        <children xsi:type="notation:BasicDecorationNode" xmi:id="_E-PBasj7EemqDMx7pWEJPw" type="DiagramName"/>
        <children xsi:type="notation:BasicDecorationNode" xmi:id="_E-PBa8j7EemqDMx7pWEJPw" type="Description"/>
        <layoutConstraint xsi:type="notation:Bounds" xmi:id="_E-PBbMj7EemqDMx7pWEJPw" x="176" y="-238"/>
      </children>
      <children xsi:type="notation:Shape" xmi:id="_E-PBbcj7EemqDMx7pWEJPw" type="ExpectedValue" element="#_E-FWHMj7EemqDMx7VqEJPw" fontName="Segoe UI" description="Text" lineColor="0">
        <children xsi:type="notation:BasicDecorationNode" xmi:id="_E-PBbsj7EemqDMx7qVEJPw" type="DiagramName"/>
        <children xsi:type="notation:BasicDecorationNode" xmi:id="_E-PBb8j7EemqDMx7qVEJPw" type="Description"/>
        <layoutConstraint xsi:type="notation:Bounds" xmi:id="_E-PBcMj7EemqDMx7qVEJPw" x="176" y="-247"/>
      </children>
      <children xsi:type="notation:Shape" xmi:id="_E-PBccj7EemqDMx7qVEJPw" type="ExpectedValue" element="#_E-FV-cj7EemqDMx7OxEJPw" fontName="Segoe UI" description="Text" lineColor="0">
        <children xsi:type="notation:BasicDecorationNode" xmi:id="_E-PBcsj7EemqDMx7qVEJPw" type="DiagramName"/>
        <children xsi:type="notation:BasicDecorationNode" xmi:id="_E-PBc8j7EemqDMx7rUEJPw" type="Description"/>
        <layoutConstraint xsi:type="notation:Bounds" xmi:id="_E-PBdMj7EemqDMx7rUEJPw" x="176" y="-247"/>
      </children>
      <children xsi:type="notation:Shape" xmi:id="_E-PBdcj7EemqDMx7rUEJPw" type="ExpectedValue" element="#_E-FWP8j7EemqDMx7cjEJPw" fontName="Segoe UI" description="Text" lineColor="0">
        <children xsi:type="notation:BasicDecorationNode" xmi:id="_E-PBdsj7EemqDMx7rUEJPw" type="DiagramName"/>
        <children xsi:type="notation:BasicDecorationNode" xmi:id="_E-PBd8j7EemqDMx7rUEJPw" type="Description"/>
        <layoutConstraint xsi:type="notation:Bounds" xmi:id="_E-PBeMj7EemqDMx7sTEJPw" x="176" y="-247"/>
      </children>
      <children xsi:type="notation:Shape" xmi:id="_E-PBecj7EemqDMx7sTEJPw" type="ExpectedValue" element="#_E-FWRMj7EemqDMx7diEJPw" fontName="Segoe UI" description="Text" lineColor="0">
        <children xsi:type="notation:BasicDecorationNode" xmi:id="_E-PBesj7EemqDMx7sTEJPw" type="DiagramName"/>
        <children xsi:type="notation:BasicDecorationNode" xmi:id="_E-PBe8j7EemqDMx7sTEJPw" type="Description"/>
        <layoutConstraint xsi:type="notation:Bounds" xmi:id="_E-PBfMj7EemqDMx7sTEJPw" x="176" y="-247"/>
      </children>
      <children xsi:type="notation:Shape" xmi:id="_E-PBfcj7EemqDMx7tSEJPw" type="ExpectedValue" element="#_E-FWCMj7EemqDMx7RuEJPw" fontName="Segoe UI" description="Text" lineColor="0">
        <children xsi:type="notation:BasicDecorationNode" xmi:id="_E-PBfsj7EemqDMx7tSEJPw" type="DiagramName"/>
        <children xsi:type="notation:BasicDecorationNode" xmi:id="_E-PBf8j7EemqDMx7tSEJPw" type="Description"/>
        <layoutConstraint xsi:type="notation:Bounds" xmi:id="_E-PBgMj7EemqDMx7tSEJPw" x="176" y="-247"/>
      </children>
      <children xsi:type="notation:Shape" xmi:id="_E-PBgcj7EemqDMx7tSEJPw" type="ExpectedValue" element="#_E-FWK8j7EemqDMx7YnEJPw" fontName="Segoe UI" description="Text" lineColor="0">
        <children xsi:type="notation:BasicDecorationNode" xmi:id="_E-PBgsj7EemqDMx7uREJPw" type="DiagramName"/>
        <children xsi:type="notation:BasicDecorationNode" xmi:id="_E-PBg8j7EemqDMx7uREJPw" type="Description"/>
        <layoutConstraint xsi:type="notation:Bounds" xmi:id="_E-PBhMj7EemqDMx7uREJPw" x="176" y="-247"/>
      </children>
      <children xsi:type="notation:Shape" xmi:id="_E-PBhcj7EemqDMx7uREJPw" type="ExpectedValue" element="#_E-FWF8j7EemqDMx7UrEJPw" fontName="Segoe UI" description="Text" lineColor="0">
        <children xsi:type="notation:BasicDecorationNode" xmi:id="_E-PBhsj7EemqDMx7uREJPw" type="DiagramName"/>
        <children xsi:type="notation:BasicDecorationNode" xmi:id="_E-PBh8j7EemqDMx7vQEJPw" type="Description"/>
        <layoutConstraint xsi:type="notation:Bounds" xmi:id="_E-PBiMj7EemqDMx7vQEJPw" x="176" y="-247"/>
      </children>
      <children xsi:type="notation:Shape" xmi:id="_E-PBicj7EemqDMx7vQEJPw" type="ExpectedValue" element="#_E-FWMMj7EemqDMx7ZmEJPw" fontName="Segoe UI" description="Text" lineColor="0">
        <children xsi:type="notation:BasicDecorationNode" xmi:id="_E-PBisj7EemqDMx7vQEJPw" type="DiagramName"/>
        <children xsi:type="notation:BasicDecorationNode" xmi:id="_E-PBi8j7EemqDMx7vQEJPw" type="Description"/>
        <layoutConstraint xsi:type="notation:Bounds" xmi:id="_E-PBjMj7EemqDMx7wPEJPw" x="176" y="-247"/>
      </children>
      <children xsi:type="notation:Shape" xmi:id="_E-PBjcj7EemqDMx7wPEJPw" type="ExpectedValue" element="#_E-FV_sj7EemqDMx7PwEJPw" fontName="Segoe UI" description="Text" lineColor="0">
        <children xsi:type="notation:BasicDecorationNode" xmi:id="_E-PBjsj7EemqDMx7wPEJPw" type="DiagramName"/>
        <children xsi:type="notation:BasicDecorationNode" xmi:id="_E-PBj8j7EemqDMx7wPEJPw" type="Description"/>
        <layoutConstraint xsi:type="notation:Bounds" xmi:id="_E-PBkMj7EemqDMx7wPEJPw" x="176" y="-247"/>
      </children>
      <children xsi:type="notation:Shape" xmi:id="_E-PBkcj7EemqDMx7xOEJPw" type="ExpectedValue" element="#_E-FWJsj7EemqDMx7XoEJPw" fontName="Segoe UI" description="Text" lineColor="0">
        <children xsi:type="notation:BasicDecorationNode" xmi:id="_E-PBksj7EemqDMx7xOEJPw" type="DiagramName"/>
        <children xsi:type="notation:BasicDecorationNode" xmi:id="_E-PBk8j7EemqDMx7xOEJPw" type="Description"/>
        <layoutConstraint xsi:type="notation:Bounds" xmi:id="_E-PBlMj7EemqDMx7xOEJPw" x="176" y="-247"/>
      </children>
      <children xsi:type="notation:Shape" xmi:id="_E-PBlcj7EemqDMx7xOEJPw" type="ExpectedValue" element="#_E-FWOsj7EemqDMx7bkEJPw" fontName="Segoe UI" description="Text" lineColor="0">
        <children xsi:type="notation:BasicDecorationNode" xmi:id="_E-PBlsj7EemqDMx7yNEJPw" type="DiagramName"/>
        <children xsi:type="notation:BasicDecorationNode" xmi:id="_E-PBl8j7EemqDMx7yNEJPw" type="Description"/>
        <layoutConstraint xsi:type="notation:Bounds" xmi:id="_E-PBmMj7EemqDMx7yNEJPw" x="176" y="-247"/>
      </children>
      <children xsi:type="notation:Shape" xmi:id="_E-PBmcj7EemqDMx7yNEJPw" type="ExpectedValue" element="#_E-FWWMj7EemqDMx7heEJPw" fontName="Segoe UI" description="Text" lineColor="0">
        <children xsi:type="notation:BasicDecorationNode" xmi:id="_E-PBmsj7EemqDMx7yNEJPw" type="DiagramName"/>
        <children xsi:type="notation:BasicDecorationNode" xmi:id="_E-PBm8j7EemqDMx7zMEJPw" type="Description"/>
        <layoutConstraint xsi:type="notation:Bounds" xmi:id="_E-PBnMj7EemqDMx7zMEJPw" x="176" y="-247"/>
      </children>
      <children xsi:type="notation:Shape" xmi:id="_E-PBncj7EemqDMx7zMEJPw" type="ExpectedValue" element="#_E-FWIcj7EemqDMx7WpEJPw" fontName="Segoe UI" description="Text" lineColor="0">
        <children xsi:type="notation:BasicDecorationNode" xmi:id="_E-PBnsj7EemqDMx7zMEJPw" type="DiagramName"/>
        <children xsi:type="notation:BasicDecorationNode" xmi:id="_E-PBn8j7EemqDMx7zMEJPw" type="Description"/>
        <layoutConstraint xsi:type="notation:Bounds" xmi:id="_E-PBoMj7EemqDMx70LEJPw" x="176" y="-247"/>
      </children>
      <children xsi:type="notation:Shape" xmi:id="_E-PBocj7EemqDMx70LEJPw" type="ExpectedValue" element="#_E-FWNcj7EemqDMx7alEJPw" fontName="Segoe UI" description="Text" lineColor="0">
        <children xsi:type="notation:BasicDecorationNode" xmi:id="_E-PBosj7EemqDMx70LEJPw" type="DiagramName"/>
        <children xsi:type="notation:BasicDecorationNode" xmi:id="_E-PBo8j7EemqDMx70LEJPw" type="Description"/>
        <layoutConstraint xsi:type="notation:Bounds" xmi:id="_E-PBpMj7EemqDMx70LEJPw" x="176" y="-247"/>
      </children>
      <children xsi:type="notation:Shape" xmi:id="_E-PBpcj7EemqDMx71KEJPw" type="ExpectedValue" element="#_E-FWDcj7EemqDMx7StEJPw" fontName="Segoe UI" description="Text" lineColor="0">
        <children xsi:type="notation:BasicDecorationNode" xmi:id="_E-PBpsj7EemqDMx71KEJPw" type="DiagramName"/>
        <children xsi:type="notation:BasicDecorationNode" xmi:id="_E-PBp8j7EemqDMx71KEJPw" type="Description"/>
        <layoutConstraint xsi:type="notation:Bounds" xmi:id="_E-PBqMj7EemqDMx71KEJPw" x="176" y="-247"/>
      </children>
      <children xsi:type="notation:Shape" xmi:id="_E-PBqcj7EemqDMx71KEJPw" type="ExpectedValue" element="#_E-FWU8j7EemqDMx7gfEJPw" fontName="Segoe UI" description="Text" lineColor="0">
        <children xsi:type="notation:BasicDecorationNode" xmi:id="_E-PBqsj7EemqDMx72JEJPw" type="DiagramName"/>
        <children xsi:type="notation:BasicDecorationNode" xmi:id="_E-PBq8j7EemqDMx72JEJPw" type="Description"/>
        <layoutConstraint xsi:type="notation:Bounds" xmi:id="_E-PBrMj7EemqDMx72JEJPw" x="176" y="-247"/>
      </children>
      <children xsi:type="notation:Shape" xmi:id="_E-PBrcj7EemqDMx72JEJPw" type="ExpectedValue" element="#_E-FWEsj7EemqDMx7TsEJPw" fontName="Segoe UI" description="Text" lineColor="0">
        <children xsi:type="notation:BasicDecorationNode" xmi:id="_E-PBrsj7EemqDMx72JEJPw" type="DiagramName"/>
        <children xsi:type="notation:BasicDecorationNode" xmi:id="_E-PBr8j7EemqDMx73IEJPw" type="Description"/>
        <layoutConstraint xsi:type="notation:Bounds" xmi:id="_E-PBsMj7EemqDMx73IEJPw" x="176" y="-247"/>
      </children>
      <children xsi:type="notation:Shape" xmi:id="_E-PBscj7EemqDMx73IEJPw" type="ExpectedValue" element="#_E-FV9Mj7EemqDMx7NyEJPw" fontName="Segoe UI" description="Text" lineColor="0">
        <children xsi:type="notation:BasicDecorationNode" xmi:id="_E-PBssj7EemqDMx73IEJPw" type="DiagramName"/>
        <children xsi:type="notation:BasicDecorationNode" xmi:id="_E-PBs8j7EemqDMx73IEJPw" type="Description"/>
        <layoutConstraint xsi:type="notation:Bounds" xmi:id="_E-PBtMj7EemqDMx74HEJPw" x="176" y="-247"/>
      </children>
      <children xsi:type="notation:Shape" xmi:id="_E-PBtcj7EemqDMx74HEJPw" type="ExpectedValue" element="#_E-FWA8j7EemqDMx7QvEJPw" fontName="Segoe UI" description="Text" lineColor="0">
        <children xsi:type="notation:BasicDecorationNode" xmi:id="_E-PBtsj7EemqDMx74HEJPw" type="DiagramName"/>
        <children xsi:type="notation:BasicDecorationNode" xmi:id="_E-PBt8j7EemqDMx74HEJPw" type="Description"/>
        <layoutConstraint xsi:type="notation:Bounds" xmi:id="_E-PBuMj7EemqDMx74HEJPw" x="176" y="-247"/>
      </children>
      <children xsi:type="notation:Shape" xmi:id="_E-PBucj7EemqDMx75GEJPw" type="ExpectedValue" element="#_E-FWScj7EemqDMx7ehEJPw" fontName="Segoe UI" description="Text" lineColor="0">
        <children xsi:type="notation:BasicDecorationNode" xmi:id="_E-PBusj7EemqDMx75GEJPw" type="DiagramName"/>
        <children xsi:type="notation:BasicDecorationNode" xmi:id="_E-PBu8j7EemqDMx75GEJPw" type="Description"/>
        <layoutConstraint xsi:type="notation:Bounds" xmi:id="_E-PBvMj7EemqDMx75GEJPw" x="176" y="-247"/>
      </children>
      <children xsi:type="notation:Shape" xmi:id="_E-PBvcj7EemqDMx75GEJPw" type="ExpectedValue" element="#_E-FWXcj7EemqDMx7idEJPw" fontName="Segoe UI" description="Text" lineColor="0">
        <children xsi:type="notation:BasicDecorationNode" xmi:id="_E-PBvsj7EemqDMx76FEJPw" type="DiagramName"/>
        <children xsi:type="notation:BasicDecorationNode" xmi:id="_E-PBv8j7EemqDMx76FEJPw" type="Description"/>
        <layoutConstraint xsi:type="notation:Bounds" xmi:id="_E-PBwMj7EemqDMx76FEJPw" x="176" y="-247"/>
      </children>
      <children xsi:type="notation:Shape" xmi:id="_E-PBwcj7EemqDMx76FEJPw" type="ExpectedValue" element="#_E-FWTsj7EemqDMx7fgEJPw" fontName="Segoe UI" description="Text" lineColor="0">
        <children xsi:type="notation:BasicDecorationNode" xmi:id="_E-PBwsj7EemqDMx76FEJPw" type="DiagramName"/>
        <children xsi:type="notation:BasicDecorationNode" xmi:id="_E-PBw8j7EemqDMx77EEJPw" type="Description"/>
        <layoutConstraint xsi:type="notation:Bounds" xmi:id="_E-PBxMj7EemqDMx77EEJPw" x="176" y="-247"/>
      </children>
      <children xsi:type="notation:Shape" xmi:id="_E-PBxcj7EemqDMx77EEJPw" type="ExpectedValue" element="#_E-FWYsj7EemqDMx7jcEJPw" fontName="Segoe UI" description="Text" lineColor="0">
        <children xsi:type="notation:BasicDecorationNode" xmi:id="_E-PBxsj7EemqDMx77EEJPw" type="DiagramName"/>
        <children xsi:type="notation:BasicDecorationNode" xmi:id="_E-PBx8j7EemqDMx77EEJPw" type="Description"/>
        <layoutConstraint xsi:type="notation:Bounds" xmi:id="_E-PByMj7EemqDMx78DEJPw" x="176" y="-238"/>
      </children>
      <children xsi:type="notation:Shape" xmi:id="_E-PBycj7EemqDMx78DEJPw" type="ExpectedValue" element="#_E-FWqMj7EemqDMx7xOEJPw" fontName="Segoe UI" description="Text" lineColor="0">
        <children xsi:type="notation:BasicDecorationNode" xmi:id="_E-PBysj7EemqDMx78DEJPw" type="DiagramName"/>
        <children xsi:type="notation:BasicDecorationNode" xmi:id="_E-PBy8j7EemqDMx78DEJPw" type="Description"/>
        <layoutConstraint xsi:type="notation:Bounds" xmi:id="_E-PBzMj7EemqDMx78DEJPw" x="176" y="-247"/>
      </children>
      <children xsi:type="notation:Shape" xmi:id="_E-PBzcj7EemqDMx79CEJPw" type="ExpectedValue" element="#_E-FWt8j7EemqDMx70LEJPw" fontName="Segoe UI" description="Text" lineColor="0">
        <children xsi:type="notation:BasicDecorationNode" xmi:id="_E-PBzsj7EemqDMx79CEJPw" type="DiagramName"/>
        <children xsi:type="notation:BasicDecorationNode" xmi:id="_E-PBz8j7EemqDMx79CEJPw" type="Description"/>
        <layoutConstraint xsi:type="notation:Bounds" xmi:id="_E-PB0Mj7EemqDMx79CEJPw" x="176" y="-247"/>
      </children>
      <children xsi:type="notation:Shape" xmi:id="_E-PB0cj7EemqDMx79CEJPw" type="ExpectedValue" element="#_E-FWo8j7EemqDMx7wPEJPw" fontName="Segoe UI" description="Text" lineColor="0">
        <children xsi:type="notation:BasicDecorationNode" xmi:id="_E-PB0sj7EemqDMx7-BEJPw" type="DiagramName"/>
        <children xsi:type="notation:BasicDecorationNode" xmi:id="_E-PB08j7EemqDMx7-BEJPw" type="Description"/>
        <layoutConstraint xsi:type="notation:Bounds" xmi:id="_E-PB1Mj7EemqDMx7-BEJPw" x="176" y="-247"/>
      </children>
      <children xsi:type="notation:Shape" xmi:id="_E-PB1cj7EemqDMx7-BEJPw" type="ExpectedValue" element="#_E-FWhcj7EemqDMx7qVEJPw" fontName="Segoe UI" description="Text" lineColor="0">
        <children xsi:type="notation:BasicDecorationNode" xmi:id="_E-PB1sj7EemqDMx7-BEJPw" type="DiagramName"/>
        <children xsi:type="notation:BasicDecorationNode" xmi:id="_E-PB18j7EemqDMx7_AEJPw" type="Description"/>
        <layoutConstraint xsi:type="notation:Bounds" xmi:id="_E-PB2Mj7EemqDMx7_AEJPw" x="176" y="-247"/>
      </children>
      <children xsi:type="notation:Shape" xmi:id="_E-PB2cj7EemqDMx7_AEJPw" type="ExpectedValue" element="#_E-FWssj7EemqDMx7zMEJPw" fontName="Segoe UI" description="Text" lineColor="0">
        <children xsi:type="notation:BasicDecorationNode" xmi:id="_E-PB2sj7EemqDMx7_AEJPw" type="DiagramName"/>
        <children xsi:type="notation:BasicDecorationNode" xmi:id="_E-PB28j7EemqDMx7_AEJPw" type="Description"/>
        <layoutConstraint xsi:type="notation:Bounds" xmi:id="_E-PB3Mj7EemqDMx7A_EJPw" x="176" y="-247"/>
      </children>
      <children xsi:type="notation:Shape" xmi:id="_E-PB3cj7EemqDMx7A_EJPw" type="ExpectedValue" element="#_E-FWlMj7EemqDMx7tSEJPw" fontName="Segoe UI" description="Text" lineColor="0">
        <children xsi:type="notation:BasicDecorationNode" xmi:id="_E-PB3sj7EemqDMx7A_EJPw" type="DiagramName"/>
        <children xsi:type="notation:BasicDecorationNode" xmi:id="_E-PB38j7EemqDMx7A_EJPw" type="Description"/>
        <layoutConstraint xsi:type="notation:Bounds" xmi:id="_E-PB4Mj7EemqDMx7A_EJPw" x="176" y="-247"/>
      </children>
      <children xsi:type="notation:Shape" xmi:id="_E-PB4cj7EemqDMx7B-EJPw" type="ExpectedValue" element="#_E-FWbMj7EemqDMx7laEJPw" fontName="Segoe UI" description="Text" lineColor="0">
        <children xsi:type="notation:BasicDecorationNode" xmi:id="_E-PB4sj7EemqDMx7B-EJPw" type="DiagramName"/>
        <children xsi:type="notation:BasicDecorationNode" xmi:id="_E-PB48j7EemqDMx7B-EJPw" type="Description"/>
        <layoutConstraint xsi:type="notation:Bounds" xmi:id="_E-PB5Mj7EemqDMx7B-EJPw" x="176" y="-247"/>
      </children>
      <children xsi:type="notation:Shape" xmi:id="_E-PB5cj7EemqDMx7B-EJPw" type="ExpectedValue" element="#_E-FWZ8j7EemqDMx7kbEJPw" fontName="Segoe UI" description="Text" lineColor="0">
        <children xsi:type="notation:BasicDecorationNode" xmi:id="_E-PB5sj7EemqDMx7C9EJPw" type="DiagramName"/>
        <children xsi:type="notation:BasicDecorationNode" xmi:id="_E-PB58j7EemqDMx7C9EJPw" type="Description"/>
        <layoutConstraint xsi:type="notation:Bounds" xmi:id="_E-PB6Mj7EemqDMx7C9EJPw" x="176" y="-247"/>
      </children>
      <children xsi:type="notation:Shape" xmi:id="_E-PB6cj7EemqDMx7C9EJPw" type="ExpectedValue" element="#_E-FWmcj7EemqDMx7uREJPw" fontName="Segoe UI" description="Text" lineColor="0">
        <children xsi:type="notation:BasicDecorationNode" xmi:id="_E-PB6sj7EemqDMx7C9EJPw" type="DiagramName"/>
        <children xsi:type="notation:BasicDecorationNode" xmi:id="_E-PB68j7EemqDMx7D8EJPw" type="Description"/>
        <layoutConstraint xsi:type="notation:Bounds" xmi:id="_E-PB7Mj7EemqDMx7D8EJPw" x="176" y="-247"/>
      </children>
      <children xsi:type="notation:Shape" xmi:id="_E-PB7cj7EemqDMx7D8EJPw" type="ExpectedValue" element="#_E-FWgMj7EemqDMx7pWEJPw" fontName="Segoe UI" description="Text" lineColor="0">
        <children xsi:type="notation:BasicDecorationNode" xmi:id="_E-PB7sj7EemqDMx7D8EJPw" type="DiagramName"/>
        <children xsi:type="notation:BasicDecorationNode" xmi:id="_E-PB78j7EemqDMx7D8EJPw" type="Description"/>
        <layoutConstraint xsi:type="notation:Bounds" xmi:id="_E-PB8Mj7EemqDMx7E7EJPw" x="176" y="-247"/>
      </children>
      <children xsi:type="notation:Shape" xmi:id="_E-PB8cj7EemqDMx7E7EJPw" type="ExpectedValue" element="#_E-FWisj7EemqDMx7rUEJPw" fontName="Segoe UI" description="Text" lineColor="0">
        <children xsi:type="notation:BasicDecorationNode" xmi:id="_E-PB8sj7EemqDMx7E7EJPw" type="DiagramName"/>
        <children xsi:type="notation:BasicDecorationNode" xmi:id="_E-PB88j7EemqDMx7E7EJPw" type="Description"/>
        <layoutConstraint xsi:type="notation:Bounds" xmi:id="_E-PB9Mj7EemqDMx7E7EJPw" x="176" y="-247"/>
      </children>
      <children xsi:type="notation:Shape" xmi:id="_E-PB9cj7EemqDMx7F6EJPw" type="ExpectedValue" element="#_E-FWj8j7EemqDMx7sTEJPw" fontName="Segoe UI" description="Text" lineColor="0">
        <children xsi:type="notation:BasicDecorationNode" xmi:id="_E-PB9sj7EemqDMx7F6EJPw" type="DiagramName"/>
        <children xsi:type="notation:BasicDecorationNode" xmi:id="_E-PB98j7EemqDMx7F6EJPw" type="Description"/>
        <layoutConstraint xsi:type="notation:Bounds" xmi:id="_E-PB-Mj7EemqDMx7F6EJPw" x="176" y="-247"/>
      </children>
      <children xsi:type="notation:Shape" xmi:id="_E-PB-cj7EemqDMx7F6EJPw" type="ExpectedValue" element="#_E-FWnsj7EemqDMx7vQEJPw" fontName="Segoe UI" description="Text" lineColor="0">
        <children xsi:type="notation:BasicDecorationNode" xmi:id="_E-PB-sj7EemqDMx7G5EJPw" type="DiagramName"/>
        <children xsi:type="notation:BasicDecorationNode" xmi:id="_E-PB-8j7EemqDMx7G5EJPw" type="Description"/>
        <layoutConstraint xsi:type="notation:Bounds" xmi:id="_E-PB_Mj7EemqDMx7G5EJPw" x="176" y="-247"/>
      </children>
      <children xsi:type="notation:Shape" xmi:id="_E-PB_cj7EemqDMx7G5EJPw" type="ExpectedValue" element="#_E-FWvMj7EemqDMx71KEJPw" fontName="Segoe UI" description="Text" lineColor="0">
        <children xsi:type="notation:BasicDecorationNode" xmi:id="_E-PB_sj7EemqDMx7G5EJPw" type="DiagramName"/>
        <children xsi:type="notation:BasicDecorationNode" xmi:id="_E-PB_8j7EemqDMx7H4EJPw" type="Description"/>
        <layoutConstraint xsi:type="notation:Bounds" xmi:id="_E-PCAMj7EemqDMx7H4EJPw" x="176" y="-247"/>
      </children>
      <children xsi:type="notation:Shape" xmi:id="_E-PCAcj7EemqDMx7H4EJPw" type="ExpectedValue" element="#_E-FWccj7EemqDMx7mZEJPw" fontName="Segoe UI" description="Text" lineColor="0">
        <children xsi:type="notation:BasicDecorationNode" xmi:id="_E-PCAsj7EemqDMx7H4EJPw" type="DiagramName"/>
        <children xsi:type="notation:BasicDecorationNode" xmi:id="_E-PCA8j7EemqDMx7H4EJPw" type="Description"/>
        <layoutConstraint xsi:type="notation:Bounds" xmi:id="_E-PCBMj7EemqDMx7I3EJPw" x="176" y="-247"/>
      </children>
      <children xsi:type="notation:Shape" xmi:id="_E-PCBcj7EemqDMx7I3EJPw" type="ExpectedValue" element="#_E-FWe8j7EemqDMx7oXEJPw" fontName="Segoe UI" description="Text" lineColor="0">
        <children xsi:type="notation:BasicDecorationNode" xmi:id="_E-PCBsj7EemqDMx7I3EJPw" type="DiagramName"/>
        <children xsi:type="notation:BasicDecorationNode" xmi:id="_E-PCB8j7EemqDMx7I3EJPw" type="Description"/>
        <layoutConstraint xsi:type="notation:Bounds" xmi:id="_E-PCCMj7EemqDMx7I3EJPw" x="176" y="-247"/>
      </children>
      <children xsi:type="notation:Shape" xmi:id="_E-PCCcj7EemqDMx7J2EJPw" type="ExpectedValue" element="#_E-FWdsj7EemqDMx7nYEJPw" fontName="Segoe UI" description="Text" lineColor="0">
        <children xsi:type="notation:BasicDecorationNode" xmi:id="_E-PCCsj7EemqDMx7J2EJPw" type="DiagramName"/>
        <children xsi:type="notation:BasicDecorationNode" xmi:id="_E-PCC8j7EemqDMx7J2EJPw" type="Description"/>
        <layoutConstraint xsi:type="notation:Bounds" xmi:id="_E-PCDMj7EemqDMx7J2EJPw" x="176" y="-247"/>
      </children>
      <children xsi:type="notation:Shape" xmi:id="_E-PCDcj7EemqDMx7J2EJPw" type="ExpectedValue" element="#_E-FWrcj7EemqDMx7yNEJPw" fontName="Segoe UI" description="Text" lineColor="0">
        <children xsi:type="notation:BasicDecorationNode" xmi:id="_E-PCDsj7EemqDMx7K1EJPw" type="DiagramName"/>
        <children xsi:type="notation:BasicDecorationNode" xmi:id="_E-PCD8j7EemqDMx7K1EJPw" type="Description"/>
        <layoutConstraint xsi:type="notation:Bounds" xmi:id="_E-PCEMj7EemqDMx7K1EJPw" x="176" y="-247"/>
      </children>
      <children xsi:type="notation:Shape" xmi:id="_E-PCEcj7EemqDMx7K1EJPw" type="ExpectedValue" element="#_E-O_O8j7EemqDMx75GEJPw" fontName="Segoe UI" description="Text" lineColor="0">
        <children xsi:type="notation:BasicDecorationNode" xmi:id="_E-PCEsj7EemqDMx7K1EJPw" type="DiagramName"/>
        <children xsi:type="notation:BasicDecorationNode" xmi:id="_E-PCE8j7EemqDMx7L0EJPw" type="Description"/>
        <layoutConstraint xsi:type="notation:Bounds" xmi:id="_E-PCFMj7EemqDMx7L0EJPw" x="132" y="-186"/>
      </children>
      <children xsi:type="notation:Shape" xmi:id="_E-PCFcj7EemqDMx7L0EJPw" type="ExpectedValue" element="#_E-O_Nsj7EemqDMx74HEJPw" fontName="Segoe UI" description="Text" lineColor="0">
        <children xsi:type="notation:BasicDecorationNode" xmi:id="_E-PCFsj7EemqDMx7L0EJPw" type="DiagramName"/>
        <children xsi:type="notation:BasicDecorationNode" xmi:id="_E-PCF8j7EemqDMx7L0EJPw" type="Description"/>
        <layoutConstraint xsi:type="notation:Bounds" xmi:id="_E-PCGMj7EemqDMx7MzEJPw" x="132" y="-186"/>
      </children>
      <children xsi:type="notation:Shape" xmi:id="_E-PCGcj7EemqDMx7MzEJPw" type="ExpectedValue" element="#_E-O_Mcj7EemqDMx73IEJPw" fontName="Segoe UI" description="Text" lineColor="0">
        <children xsi:type="notation:BasicDecorationNode" xmi:id="_E-PCGsj7EemqDMx7MzEJPw" type="DiagramName"/>
        <children xsi:type="notation:BasicDecorationNode" xmi:id="_E-PCG8j7EemqDMx7MzEJPw" type="Description"/>
        <layoutConstraint xsi:type="notation:Bounds" xmi:id="_E-PCHMj7EemqDMx7MzEJPw" x="132" y="-186"/>
      </children>
      <children xsi:type="notation:Shape" xmi:id="_E-PCHcj7EemqDMx7NyEJPw" type="ExpectedValue" element="#_E-FWwcj7EemqDMx72JEJPw" fontName="Segoe UI" description="Text" lineColor="0">
        <children xsi:type="notation:BasicDecorationNode" xmi:id="_E-PCHsj7EemqDMx7NyEJPw" type="DiagramName"/>
        <children xsi:type="notation:BasicDecorationNode" xmi:id="_E-PCH8j7EemqDMx7NyEJPw" type="Description"/>
        <layoutConstraint xsi:type="notation:Bounds" xmi:id="_E-PCIMj7EemqDMx7NyEJPw" x="132" y="-186"/>
      </children>
      <children xsi:type="notation:Shape" xmi:id="_E-PCIcj7EemqDMx7NyEJPw" type="ExpectedValue" element="#_E-O_QMj7EemqDMx76FEJPw" fontName="Segoe UI" description="Text" lineColor="0">
        <children xsi:type="notation:BasicDecorationNode" xmi:id="_E-PCIsj7EemqDMx7OxEJPw" type="DiagramName"/>
        <children xsi:type="notation:BasicDecorationNode" xmi:id="_E-PCI8j7EemqDMx7OxEJPw" type="Description"/>
        <layoutConstraint xsi:type="notation:Bounds" xmi:id="_E-PCJMj7EemqDMx7OxEJPw" x="176" y="-230"/>
      </children>
      <children xsi:type="notation:Shape" xmi:id="_E-PCJcj7EemqDMx7OxEJPw" type="ExpectedValue" element="#_E-O_Rcj7EemqDMx77EEJPw" fontName="Segoe UI" description="Text" lineColor="0">
        <children xsi:type="notation:BasicDecorationNode" xmi:id="_E-PCJsj7EemqDMx7OxEJPw" type="DiagramName"/>
        <children xsi:type="notation:BasicDecorationNode" xmi:id="_E-PCJ8j7EemqDMx7PwEJPw" type="Description"/>
        <layoutConstraint xsi:type="notation:Bounds" xmi:id="_E-PCKMj7EemqDMx7PwEJPw" x="194" y="-238"/>
      </children>
      <children xsi:type="notation:Shape" xmi:id="_E-PCKcj7EemqDMx7PwEJPw" type="ExpectedValue" element="#_E-O_Ssj7EemqDMx78DEJPw" fontName="Segoe UI" description="Text" lineColor="0">
        <children xsi:type="notation:BasicDecorationNode" xmi:id="_E-PCKsj7EemqDMx7PwEJPw" type="DiagramName"/>
        <children xsi:type="notation:BasicDecorationNode" xmi:id="_E-PCK8j7EemqDMx7PwEJPw" type="Description"/>
        <layoutConstraint xsi:type="notation:Bounds" xmi:id="_E-PCLMj7EemqDMx7QvEJPw" x="194" y="-238"/>
      </children>
      <children xsi:type="notation:Shape" xmi:id="_E-PCLcj7EemqDMx7QvEJPw" type="ExpectedValue" element="#_E-O_T8j7EemqDMx79CEJPw" fontName="Segoe UI" description="Text" lineColor="0">
        <children xsi:type="notation:BasicDecorationNode" xmi:id="_E-PCLsj7EemqDMx7QvEJPw" type="DiagramName"/>
        <children xsi:type="notation:BasicDecorationNode" xmi:id="_E-PCL8j7EemqDMx7QvEJPw" type="Description"/>
        <layoutConstraint xsi:type="notation:Bounds" xmi:id="_E-PCMMj7EemqDMx7QvEJPw" x="132" y="-186"/>
      </children>
      <children xsi:type="notation:Shape" xmi:id="_E-PCMcj7EemqDMx7RuEJPw" type="ExpectedValue" element="#_E-O_VMj7EemqDMx7-BEJPw" fontName="Segoe UI" description="Text" lineColor="0">
        <children xsi:type="notation:BasicDecorationNode" xmi:id="_E-PCMsj7EemqDMx7RuEJPw" type="DiagramName"/>
        <children xsi:type="notation:BasicDecorationNode" xmi:id="_E-PCM8j7EemqDMx7RuEJPw" type="Description"/>
        <layoutConstraint xsi:type="notation:Bounds" xmi:id="_E-PCNMj7EemqDMx7RuEJPw" x="132" y="-186"/>
      </children>
      <children xsi:type="notation:Shape" xmi:id="_E-PCNcj7EemqDMx7RuEJPw" type="ExpectedValue" element="#_E-O_Wcj7EemqDMx7_AEJPw" fontName="Segoe UI" description="Text" lineColor="0">
        <children xsi:type="notation:BasicDecorationNode" xmi:id="_E-PCNsj7EemqDMx7StEJPw" type="DiagramName"/>
        <children xsi:type="notation:BasicDecorationNode" xmi:id="_E-PCN8j7EemqDMx7StEJPw" type="Description"/>
        <layoutConstraint xsi:type="notation:Bounds" xmi:id="_E-PCOMj7EemqDMx7StEJPw" x="133" y="-185"/>
      </children>
      <children xsi:type="notation:Shape" xmi:id="_E-PCOcj7EemqDMx7StEJPw" type="ExpectedValue" element="#_E-O_bcj7EemqDMx7D8EJPw" fontName="Segoe UI" description="Text" lineColor="0">
        <children xsi:type="notation:BasicDecorationNode" xmi:id="_E-PCOsj7EemqDMx7StEJPw" type="DiagramName"/>
        <children xsi:type="notation:BasicDecorationNode" xmi:id="_E-PCO8j7EemqDMx7TsEJPw" type="Description"/>
        <layoutConstraint xsi:type="notation:Bounds" xmi:id="_E-PCPMj7EemqDMx7TsEJPw" x="529" y="-741"/>
      </children>
      <children xsi:type="notation:Shape" xmi:id="_E-PCPcj7EemqDMx7TsEJPw" type="ExpectedValue" element="#_E-O_aMj7EemqDMx7C9EJPw" fontName="Segoe UI" description="Text" lineColor="0">
        <children xsi:type="notation:BasicDecorationNode" xmi:id="_E-PCPsj7EemqDMx7TsEJPw" type="DiagramName"/>
        <children xsi:type="notation:BasicDecorationNode" xmi:id="_E-PCP8j7EemqDMx7TsEJPw" type="Description"/>
        <layoutConstraint xsi:type="notation:Bounds" xmi:id="_E-PCQMj7EemqDMx7UrEJPw" x="529" y="-741"/>
      </children>
      <children xsi:type="notation:Shape" xmi:id="_E-PCQcj7EemqDMx7UrEJPw" type="ExpectedValue" element="#_E-O_Xsj7EemqDMx7A_EJPw" fontName="Segoe UI" description="Text" lineColor="0">
        <children xsi:type="notation:BasicDecorationNode" xmi:id="_E-PCQsj7EemqDMx7UrEJPw" type="DiagramName"/>
        <children xsi:type="notation:BasicDecorationNode" xmi:id="_E-PCQ8j7EemqDMx7UrEJPw" type="Description"/>
        <layoutConstraint xsi:type="notation:Bounds" xmi:id="_E-PCRMj7EemqDMx7UrEJPw" x="529" y="-741"/>
      </children>
      <children xsi:type="notation:Shape" xmi:id="_E-PCRcj7EemqDMx7VqEJPw" type="ExpectedValue" element="#_E-O_Y8j7EemqDMx7B-EJPw" fontName="Segoe UI" description="Text" lineColor="0">
        <children xsi:type="notation:BasicDecorationNode" xmi:id="_E-PCRsj7EemqDMx7VqEJPw" type="DiagramName"/>
        <children xsi:type="notation:BasicDecorationNode" xmi:id="_E-PCR8j7EemqDMx7VqEJPw" type="Description"/>
        <layoutConstraint xsi:type="notation:Bounds" xmi:id="_E-PCSMj7EemqDMx7VqEJPw" x="529" y="-741"/>
      </children>
      <element xsi:nil="true"/>
    </children>
    <children xmi:id="_E-PCScj7EemqDMx7VqEJPw" type="TreeTables">
      <element xsi:nil="true"/>
    </children>
    <children xmi:id="_E-PCSsj7EemqDMx7WpEJPw" type="TreeDocument_Notes">
      <element xsi:nil="true"/>
    </children>
    <styles xsi:type="notation:DiagramStyle" xmi:id="_E-PCS8j7EemqDMx7WpEJPw">
      <verticalGuides xmi:id="_E-PCTMj7EemqDMx7WpEJPw" position="260">
        <nodeMap xmi:id="_E-PCTcj7EemqDMx7WpEJPw" value="Right" key="#_E-FTfsj7EemqDMx7PwEJPw"/>
      </verticalGuides>
      <verticalGuides xmi:id="_E-PCTsj7EemqDMx7WpEJPw" position="488">
        <nodeMap xmi:id="_E-PCT8j7EemqDMx7XoEJPw" value="Right" key="#_E-FTg8j7EemqDMx7QvEJPw"/>
      </verticalGuides>
      <verticalGuides xmi:id="_E-PCUMj7EemqDMx7XoEJPw" position="1047">
        <nodeMap xmi:id="_E-PCUcj7EemqDMx7XoEJPw" value="Right" key="#_E-FTv8j7EemqDMx7cjEJPw"/>
        <nodeMap xmi:id="_E-PCUsj7EemqDMx7XoEJPw" value="Right" key="#_E-FTtcj7EemqDMx7alEJPw"/>
        <nodeMap xmi:id="_E-PCU8j7EemqDMx7XoEJPw" value="Right" key="#_E-FTusj7EemqDMx7bkEJPw"/>
        <nodeMap xmi:id="_E-PCVMj7EemqDMx7YnEJPw" value="Right" key="#_E-FTxMj7EemqDMx7diEJPw"/>
        <nodeMap xmi:id="_E-PCVcj7EemqDMx7YnEJPw" value="Right" key="#_E-FT58j7EemqDMx7kbEJPw"/>
        <nodeMap xmi:id="_E-PCVsj7EemqDMx7YnEJPw" value="Right" key="#_E-FT7Mj7EemqDMx7laEJPw"/>
        <nodeMap xmi:id="_E-PCV8j7EemqDMx7YnEJPw" value="Right" key="#_E-FT9sj7EemqDMx7nYEJPw"/>
        <nodeMap xmi:id="_E-PCWMj7EemqDMx7YnEJPw" value="Right" key="#_E-FT-8j7EemqDMx7oXEJPw"/>
        <nodeMap xmi:id="_E-PCWcj7EemqDMx7ZmEJPw" value="Right" key="#_E-FUAMj7EemqDMx7pWEJPw"/>
        <nodeMap xmi:id="_E-PCWsj7EemqDMx7ZmEJPw" value="Right" key="#_E-FUBcj7EemqDMx7qVEJPw"/>
        <nodeMap xmi:id="_E-PCW8j7EemqDMx7ZmEJPw" value="Right" key="#_E-FTl8j7EemqDMx7UrEJPw"/>
        <nodeMap xmi:id="_E-PCXMj7EemqDMx7ZmEJPw" value="Right" key="#_E-FTjcj7EemqDMx7StEJPw"/>
        <nodeMap xmi:id="_E-PCXcj7EemqDMx7ZmEJPw" value="Right" key="#_E-FUzcj7EemqDMx7StEJPw"/>
        <nodeMap xmi:id="_E-PCXsj7EemqDMx7alEJPw" value="Right" key="#_E-FWYsj7EemqDMx7jcEJPw"/>
        <nodeMap xmi:id="_E-PCX8j7EemqDMx7alEJPw" value="Right" key="#_E-O_QMj7EemqDMx76FEJPw"/>
        <nodeMap xmi:id="_E-PCYMj7EemqDMx7alEJPw" value="Right" key="#_E-O_Wcj7EemqDMx7_AEJPw"/>
      </verticalGuides>
      <verticalGuides xmi:id="_E-PCYcj7EemqDMx7alEJPw" position="1433">
        <nodeMap xmi:id="_E-PCYsj7EemqDMx7alEJPw" value="Right" key="#_E-FTiMj7EemqDMx7RuEJPw"/>
        <nodeMap xmi:id="_E-PCY8j7EemqDMx7bkEJPw" value="Right" key="#_E-FT2Mj7EemqDMx7heEJPw"/>
        <nodeMap xmi:id="_E-PCZMj7EemqDMx7bkEJPw" value="Right" key="#_E-FTycj7EemqDMx7ehEJPw"/>
        <nodeMap xmi:id="_E-PCZcj7EemqDMx7bkEJPw" value="Right" key="#_E-FT08j7EemqDMx7gfEJPw"/>
        <nodeMap xmi:id="_E-PCZsj7EemqDMx7bkEJPw" value="Right" key="#_E-FTzsj7EemqDMx7fgEJPw"/>
        <nodeMap xmi:id="_E-PCZ8j7EemqDMx7bkEJPw" value="Right" key="#_E-FUHsj7EemqDMx7vQEJPw"/>
        <nodeMap xmi:id="_E-PCaMj7EemqDMx7cjEJPw" value="Right" key="#_E-FUI8j7EemqDMx7wPEJPw"/>
        <nodeMap xmi:id="_E-PCacj7EemqDMx7cjEJPw" value="Right" key="#_E-FUN8j7EemqDMx70LEJPw"/>
        <nodeMap xmi:id="_E-PCasj7EemqDMx7cjEJPw" value="Right" key="#_E-FUMsj7EemqDMx7zMEJPw"/>
        <nodeMap xmi:id="_E-PCa8j7EemqDMx7cjEJPw" value="Right" key="#_E-FUQcj7EemqDMx72JEJPw"/>
        <nodeMap xmi:id="_E-PCbMj7EemqDMx7cjEJPw" value="Right" key="#_E-FUPMj7EemqDMx71KEJPw"/>
        <nodeMap xmi:id="_E-PCbcj7EemqDMx7diEJPw" value="Right" key="#_E-FUWsj7EemqDMx77EEJPw"/>
        <nodeMap xmi:id="_E-PCbsj7EemqDMx7diEJPw" value="Right" key="#_E-FUX8j7EemqDMx78DEJPw"/>
        <nodeMap xmi:id="_E-PCb8j7EemqDMx7diEJPw" value="Right" key="#_E-FUbsj7EemqDMx7_AEJPw"/>
        <nodeMap xmi:id="_E-PCcMj7EemqDMx7diEJPw" value="Right" key="#_E-FUc8j7EemqDMx7A_EJPw"/>
        <nodeMap xmi:id="_E-PCccj7EemqDMx7diEJPw" value="Right" key="#_E-FUtMj7EemqDMx7NyEJPw"/>
        <nodeMap xmi:id="_E-PCcsj7EemqDMx7ehEJPw" value="Right" key="#_E-FUucj7EemqDMx7OxEJPw"/>
        <nodeMap xmi:id="_E-PCc8j7EemqDMx7ehEJPw" value="Right" key="#_E-FUqsj7EemqDMx7L0EJPw"/>
        <nodeMap xmi:id="_E-PCdMj7EemqDMx7ehEJPw" value="Right" key="#_E-FUw8j7EemqDMx7QvEJPw"/>
        <nodeMap xmi:id="_E-PCdcj7EemqDMx7ehEJPw" value="Right" key="#_E-FUyMj7EemqDMx7RuEJPw"/>
        <nodeMap xmi:id="_E-PCdsj7EemqDMx7ehEJPw" value="Right" key="#_E-FVmsj7EemqDMx77EEJPw"/>
        <nodeMap xmi:id="_E-PCd8j7EemqDMx7fgEJPw" value="Right" key="#_E-FVn8j7EemqDMx78DEJPw"/>
        <nodeMap xmi:id="_E-PCeMj7EemqDMx7fgEJPw" value="Right" key="#_E-FWbMj7EemqDMx7laEJPw"/>
        <nodeMap xmi:id="_E-PCecj7EemqDMx7fgEJPw" value="Right" key="#_E-FWZ8j7EemqDMx7kbEJPw"/>
        <nodeMap xmi:id="_E-PCesj7EemqDMx7fgEJPw" value="Right" key="#_E-O_Rcj7EemqDMx77EEJPw"/>
        <nodeMap xmi:id="_E-PCe8j7EemqDMx7fgEJPw" value="Right" key="#_E-O_Ssj7EemqDMx78DEJPw"/>
        <nodeMap xmi:id="_E-PCfMj7EemqDMx7gfEJPw" value="Right" key="#_E-O_Xsj7EemqDMx7A_EJPw"/>
        <nodeMap xmi:id="_E-PCfcj7EemqDMx7gfEJPw" value="Right" key="#_E-O_Y8j7EemqDMx7B-EJPw"/>
      </verticalGuides>
      <verticalGuides xmi:id="_E-PCfsj7EemqDMx7gfEJPw" position="1795">
        <nodeMap xmi:id="_E-PCf8j7EemqDMx7gfEJPw" value="Right" key="#_E-FTksj7EemqDMx7TsEJPw"/>
        <nodeMap xmi:id="_E-PCgMj7EemqDMx7gfEJPw" value="Right" key="#_E-FTnMj7EemqDMx7VqEJPw"/>
        <nodeMap xmi:id="_E-PCgcj7EemqDMx7heEJPw" value="Right" key="#_E-FT3cj7EemqDMx7idEJPw"/>
        <nodeMap xmi:id="_E-PCgsj7EemqDMx7heEJPw" value="Right" key="#_E-FT4sj7EemqDMx7jcEJPw"/>
        <nodeMap xmi:id="_E-PCg8j7EemqDMx7heEJPw" value="Right" key="#_E-FT8cj7EemqDMx7mZEJPw"/>
        <nodeMap xmi:id="_E-PChMj7EemqDMx7heEJPw" value="Right" key="#_E-FUCsj7EemqDMx7rUEJPw"/>
        <nodeMap xmi:id="_E-PChcj7EemqDMx7heEJPw" value="Right" key="#_E-FUD8j7EemqDMx7sTEJPw"/>
        <nodeMap xmi:id="_E-PChsj7EemqDMx7idEJPw" value="Right" key="#_E-FUKMj7EemqDMx7xOEJPw"/>
        <nodeMap xmi:id="_E-PCh8j7EemqDMx7idEJPw" value="Right" key="#_E-FURsj7EemqDMx73IEJPw"/>
        <nodeMap xmi:id="_E-PCiMj7EemqDMx7idEJPw" value="Right" key="#_E-FUS8j7EemqDMx74HEJPw"/>
        <nodeMap xmi:id="_E-PCicj7EemqDMx7idEJPw" value="Right" key="#_E-FUacj7EemqDMx7-BEJPw"/>
        <nodeMap xmi:id="_E-PCisj7EemqDMx7idEJPw" value="Right" key="#_E-FUZMj7EemqDMx79CEJPw"/>
        <nodeMap xmi:id="_E-PCi8j7EemqDMx7jcEJPw" value="Right" key="#_E-FUfcj7EemqDMx7C9EJPw"/>
        <nodeMap xmi:id="_E-PCjMj7EemqDMx7jcEJPw" value="Right" key="#_E-FUeMj7EemqDMx7B-EJPw"/>
        <nodeMap xmi:id="_E-PCjcj7EemqDMx7jcEJPw" value="Right" key="#_E-FUm8j7EemqDMx7I3EJPw"/>
        <nodeMap xmi:id="_E-PCjsj7EemqDMx7jcEJPw" value="Right" key="#_E-FUlsj7EemqDMx7H4EJPw"/>
        <nodeMap xmi:id="_E-PCj8j7EemqDMx7jcEJPw" value="Right" key="#_E-FUr8j7EemqDMx7MzEJPw"/>
        <nodeMap xmi:id="_E-PCkMj7EemqDMx7kbEJPw" value="Right" key="#_E-FUvsj7EemqDMx7PwEJPw"/>
        <nodeMap xmi:id="_E-PCkcj7EemqDMx7kbEJPw" value="Right" key="#_E-FU0sj7EemqDMx7TsEJPw"/>
        <nodeMap xmi:id="_E-PCksj7EemqDMx7kbEJPw" value="Right" key="#_E-FU18j7EemqDMx7UrEJPw"/>
        <nodeMap xmi:id="_E-PCk8j7EemqDMx7kbEJPw" value="Right" key="#_E-FVLMj7EemqDMx7laEJPw"/>
        <nodeMap xmi:id="_E-PClMj7EemqDMx7kbEJPw" value="Right" key="#_E-FVMcj7EemqDMx7mZEJPw"/>
        <nodeMap xmi:id="_E-PClcj7EemqDMx7laEJPw" value="Right" key="#_E-FVpMj7EemqDMx79CEJPw"/>
        <nodeMap xmi:id="_E-PClsj7EemqDMx7laEJPw" value="Right" key="#_E-FV1sj7EemqDMx7H4EJPw"/>
        <nodeMap xmi:id="_E-PCl8j7EemqDMx7laEJPw" value="Right" key="#_E-FVqcj7EemqDMx7-BEJPw"/>
        <nodeMap xmi:id="_E-PCmMj7EemqDMx7laEJPw" value="Right" key="#_E-FV28j7EemqDMx7I3EJPw"/>
        <nodeMap xmi:id="_E-PCmcj7EemqDMx7laEJPw" value="Right" key="#_E-FV-cj7EemqDMx7OxEJPw"/>
        <nodeMap xmi:id="_E-PCmsj7EemqDMx7mZEJPw" value="Right" key="#_E-FV9Mj7EemqDMx7NyEJPw"/>
        <nodeMap xmi:id="_E-PCm8j7EemqDMx7mZEJPw" value="Right" key="#_E-FWhcj7EemqDMx7qVEJPw"/>
        <nodeMap xmi:id="_E-PCnMj7EemqDMx7mZEJPw" value="Right" key="#_E-FWisj7EemqDMx7rUEJPw"/>
        <nodeMap xmi:id="_E-PCncj7EemqDMx7mZEJPw" value="Right" key="#_E-FWccj7EemqDMx7mZEJPw"/>
        <nodeMap xmi:id="_E-PCnsj7EemqDMx7mZEJPw" value="Right" key="#_E-FWdsj7EemqDMx7nYEJPw"/>
        <nodeMap xmi:id="_E-PCn8j7EemqDMx7nYEJPw" value="Right" key="#_E-O_T8j7EemqDMx79CEJPw"/>
        <nodeMap xmi:id="_E-PCoMj7EemqDMx7nYEJPw" value="Right" key="#_E-O_VMj7EemqDMx7-BEJPw"/>
        <nodeMap xmi:id="_E-PCocj7EemqDMx7nYEJPw" value="Right" key="#_E-O_bcj7EemqDMx7D8EJPw"/>
        <nodeMap xmi:id="_E-PCosj7EemqDMx7nYEJPw" value="Right" key="#_E-O_aMj7EemqDMx7C9EJPw"/>
      </verticalGuides>
      <verticalGuides xmi:id="_E-PCo8j7EemqDMx7nYEJPw" position="2114">
        <nodeMap xmi:id="_E-PCpMj7EemqDMx7oXEJPw" value="Right" key="#_E-FTpsj7EemqDMx7XoEJPw"/>
        <nodeMap xmi:id="_E-PCpcj7EemqDMx7oXEJPw" value="Right" key="#_E-FTocj7EemqDMx7WpEJPw"/>
        <nodeMap xmi:id="_E-PCpsj7EemqDMx7oXEJPw" value="Right" key="#_E-FTq8j7EemqDMx7YnEJPw"/>
        <nodeMap xmi:id="_E-PCp8j7EemqDMx7oXEJPw" value="Right" key="#_E-FUFMj7EemqDMx7tSEJPw"/>
        <nodeMap xmi:id="_E-PCqMj7EemqDMx7oXEJPw" value="Right" key="#_E-FUGcj7EemqDMx7uREJPw"/>
        <nodeMap xmi:id="_E-PCqcj7EemqDMx7pWEJPw" value="Right" key="#_E-FULcj7EemqDMx7yNEJPw"/>
        <nodeMap xmi:id="_E-PCqsj7EemqDMx7pWEJPw" value="Right" key="#_E-FUUMj7EemqDMx75GEJPw"/>
        <nodeMap xmi:id="_E-PCq8j7EemqDMx7pWEJPw" value="Right" key="#_E-FUVcj7EemqDMx76FEJPw"/>
        <nodeMap xmi:id="_E-PCrMj7EemqDMx7pWEJPw" value="Right" key="#_E-FUjMj7EemqDMx7F6EJPw"/>
        <nodeMap xmi:id="_E-PCrcj7EemqDMx7pWEJPw" value="Right" key="#_E-FUkcj7EemqDMx7G5EJPw"/>
        <nodeMap xmi:id="_E-PCrsj7EemqDMx7qVEJPw" value="Right" key="#_E-FUh8j7EemqDMx7E7EJPw"/>
        <nodeMap xmi:id="_E-PCr8j7EemqDMx7qVEJPw" value="Right" key="#_E-FUgsj7EemqDMx7D8EJPw"/>
        <nodeMap xmi:id="_E-PCsMj7EemqDMx7qVEJPw" value="Right" key="#_E-FUoMj7EemqDMx7J2EJPw"/>
        <nodeMap xmi:id="_E-PCscj7EemqDMx7qVEJPw" value="Right" key="#_E-FUpcj7EemqDMx7K1EJPw"/>
        <nodeMap xmi:id="_E-PCssj7EemqDMx7qVEJPw" value="Right" key="#_E-FU3Mj7EemqDMx7VqEJPw"/>
        <nodeMap xmi:id="_E-PCs8j7EemqDMx7rUEJPw" value="Right" key="#_E-FU9cj7EemqDMx7alEJPw"/>
        <nodeMap xmi:id="_E-PCtMj7EemqDMx7rUEJPw" value="Right" key="#_E-FU8Mj7EemqDMx7ZmEJPw"/>
        <nodeMap xmi:id="_E-PCtcj7EemqDMx7rUEJPw" value="Right" key="#_E-FU4cj7EemqDMx7WpEJPw"/>
        <nodeMap xmi:id="_E-PCtsj7EemqDMx7rUEJPw" value="Right" key="#_E-FVd8j7EemqDMx70LEJPw"/>
        <nodeMap xmi:id="_E-PCt8j7EemqDMx7rUEJPw" value="Right" key="#_E-FVNsj7EemqDMx7nYEJPw"/>
        <nodeMap xmi:id="_E-PCuMj7EemqDMx7sTEJPw" value="Right" key="#_E-FVO8j7EemqDMx7oXEJPw"/>
        <nodeMap xmi:id="_E-PCucj7EemqDMx7sTEJPw" value="Right" key="#_E-FVcsj7EemqDMx7zMEJPw"/>
        <nodeMap xmi:id="_E-PCusj7EemqDMx7sTEJPw" value="Right" key="#_E-FVs8j7EemqDMx7A_EJPw"/>
        <nodeMap xmi:id="_E-PCu8j7EemqDMx7sTEJPw" value="Right" key="#_E-FVuMj7EemqDMx7B-EJPw"/>
        <nodeMap xmi:id="_E-PCvMj7EemqDMx7sTEJPw" value="Right" key="#_E-FV4Mj7EemqDMx7J2EJPw"/>
        <nodeMap xmi:id="_E-PCvcj7EemqDMx7tSEJPw" value="Right" key="#_E-FVvcj7EemqDMx7C9EJPw"/>
        <nodeMap xmi:id="_E-PCvsj7EemqDMx7tSEJPw" value="Right" key="#_E-FVrsj7EemqDMx7_AEJPw"/>
        <nodeMap xmi:id="_E-PCv8j7EemqDMx7tSEJPw" value="Right" key="#_E-FWP8j7EemqDMx7cjEJPw"/>
        <nodeMap xmi:id="_E-PCwMj7EemqDMx7tSEJPw" value="Right" key="#_E-FV_sj7EemqDMx7PwEJPw"/>
        <nodeMap xmi:id="_E-PCwcj7EemqDMx7tSEJPw" value="Right" key="#_E-FWOsj7EemqDMx7bkEJPw"/>
        <nodeMap xmi:id="_E-PCwsj7EemqDMx7uREJPw" value="Right" key="#_E-FWA8j7EemqDMx7QvEJPw"/>
        <nodeMap xmi:id="_E-PCw8j7EemqDMx7uREJPw" value="Right" key="#_E-FWlMj7EemqDMx7tSEJPw"/>
        <nodeMap xmi:id="_E-PCxMj7EemqDMx7uREJPw" value="Right" key="#_E-FWmcj7EemqDMx7uREJPw"/>
        <nodeMap xmi:id="_E-PCxcj7EemqDMx7uREJPw" value="Right" key="#_E-FWgMj7EemqDMx7pWEJPw"/>
        <nodeMap xmi:id="_E-PCxsj7EemqDMx7uREJPw" value="Right" key="#_E-FWj8j7EemqDMx7sTEJPw"/>
        <nodeMap xmi:id="_E-PCx8j7EemqDMx7vQEJPw" value="Right" key="#_E-FWnsj7EemqDMx7vQEJPw"/>
        <nodeMap xmi:id="_E-PCyMj7EemqDMx7vQEJPw" value="Right" key="#_E-FWe8j7EemqDMx7oXEJPw"/>
      </verticalGuides>
      <verticalGuides xmi:id="_E-PCycj7EemqDMx7vQEJPw" position="2507">
        <nodeMap xmi:id="_E-PCysj7EemqDMx7vQEJPw" value="Right" key="#_E-FTsMj7EemqDMx7ZmEJPw"/>
        <nodeMap xmi:id="_E-PCy8j7EemqDMx7vQEJPw" value="Right" key="#_E-FU68j7EemqDMx7YnEJPw"/>
        <nodeMap xmi:id="_E-PCzMj7EemqDMx7wPEJPw" value="Right" key="#_E-FU_8j7EemqDMx7cjEJPw"/>
        <nodeMap xmi:id="_E-PCzcj7EemqDMx7wPEJPw" value="Right" key="#_E-FU5sj7EemqDMx7XoEJPw"/>
        <nodeMap xmi:id="_E-PCzsj7EemqDMx7wPEJPw" value="Right" key="#_E-FU-sj7EemqDMx7bkEJPw"/>
        <nodeMap xmi:id="_E-PCz8j7EemqDMx7wPEJPw" value="Right" key="#_E-FVBMj7EemqDMx7diEJPw"/>
        <nodeMap xmi:id="_E-PC0Mj7EemqDMx7wPEJPw" value="Right" key="#_E-FVCcj7EemqDMx7ehEJPw"/>
        <nodeMap xmi:id="_E-PC0cj7EemqDMx7xOEJPw" value="Right" key="#_E-FVSsj7EemqDMx7rUEJPw"/>
        <nodeMap xmi:id="_E-PC0sj7EemqDMx7xOEJPw" value="Right" key="#_E-FVRcj7EemqDMx7qVEJPw"/>
        <nodeMap xmi:id="_E-PC08j7EemqDMx7xOEJPw" value="Right" key="#_E-FVgcj7EemqDMx72JEJPw"/>
        <nodeMap xmi:id="_E-PC1Mj7EemqDMx7xOEJPw" value="Right" key="#_E-FVT8j7EemqDMx7sTEJPw"/>
        <nodeMap xmi:id="_E-PC1cj7EemqDMx7xOEJPw" value="Right" key="#_E-FVfMj7EemqDMx71KEJPw"/>
        <nodeMap xmi:id="_E-PC1sj7EemqDMx7yNEJPw" value="Right" key="#_E-FVQMj7EemqDMx7pWEJPw"/>
        <nodeMap xmi:id="_E-PC18j7EemqDMx7yNEJPw" value="Right" key="#_E-FV5cj7EemqDMx7K1EJPw"/>
        <nodeMap xmi:id="_E-PC2Mj7EemqDMx7yNEJPw" value="Right" key="#_E-FV6sj7EemqDMx7L0EJPw"/>
        <nodeMap xmi:id="_E-PC2cj7EemqDMx7yNEJPw" value="Right" key="#_E-FVwsj7EemqDMx7D8EJPw"/>
        <nodeMap xmi:id="_E-PC2sj7EemqDMx7yNEJPw" value="Right" key="#_E-FVx8j7EemqDMx7E7EJPw"/>
        <nodeMap xmi:id="_E-PC28j7EemqDMx7zMEJPw" value="Right" key="#_E-FV78j7EemqDMx7MzEJPw"/>
        <nodeMap xmi:id="_E-PC3Mj7EemqDMx7zMEJPw" value="Right" key="#_E-FWRMj7EemqDMx7diEJPw"/>
        <nodeMap xmi:id="_E-PC3cj7EemqDMx7zMEJPw" value="Right" key="#_E-FWCMj7EemqDMx7RuEJPw"/>
        <nodeMap xmi:id="_E-PC3sj7EemqDMx7zMEJPw" value="Right" key="#_E-FWF8j7EemqDMx7UrEJPw"/>
        <nodeMap xmi:id="_E-PC38j7EemqDMx7zMEJPw" value="Right" key="#_E-FWDcj7EemqDMx7StEJPw"/>
        <nodeMap xmi:id="_E-PC4Mj7EemqDMx70LEJPw" value="Right" key="#_E-FWEsj7EemqDMx7TsEJPw"/>
        <nodeMap xmi:id="_E-PC4cj7EemqDMx70LEJPw" value="Right" key="#_E-FWScj7EemqDMx7ehEJPw"/>
        <nodeMap xmi:id="_E-PC4sj7EemqDMx70LEJPw" value="Right" key="#_E-FWqMj7EemqDMx7xOEJPw"/>
        <nodeMap xmi:id="_E-PC48j7EemqDMx70LEJPw" value="Right" key="#_E-FWt8j7EemqDMx70LEJPw"/>
        <nodeMap xmi:id="_E-PC5Mj7EemqDMx70LEJPw" value="Right" key="#_E-FWo8j7EemqDMx7wPEJPw"/>
        <nodeMap xmi:id="_E-PC5cj7EemqDMx71KEJPw" value="Right" key="#_E-FWvMj7EemqDMx71KEJPw"/>
        <nodeMap xmi:id="_E-PC5sj7EemqDMx71KEJPw" value="Right" key="#_E-O_Mcj7EemqDMx73IEJPw"/>
        <nodeMap xmi:id="_E-PC58j7EemqDMx71KEJPw" value="Right" key="#_E-FWwcj7EemqDMx72JEJPw"/>
      </verticalGuides>
      <verticalGuides xmi:id="_E-PC6Mj7EemqDMx71KEJPw" position="2887">
        <nodeMap xmi:id="_E-PC6cj7EemqDMx71KEJPw" value="Right" key="#_E-FVIsj7EemqDMx7jcEJPw"/>
        <nodeMap xmi:id="_E-PC6sj7EemqDMx72JEJPw" value="Right" key="#_E-FVE8j7EemqDMx7gfEJPw"/>
        <nodeMap xmi:id="_E-PC68j7EemqDMx72JEJPw" value="Right" key="#_E-FVDsj7EemqDMx7fgEJPw"/>
        <nodeMap xmi:id="_E-PC7Mj7EemqDMx72JEJPw" value="Right" key="#_E-FVJ8j7EemqDMx7kbEJPw"/>
        <nodeMap xmi:id="_E-PC7cj7EemqDMx72JEJPw" value="Right" key="#_E-FVhsj7EemqDMx73IEJPw"/>
        <nodeMap xmi:id="_E-PC7sj7EemqDMx72JEJPw" value="Right" key="#_E-FVkMj7EemqDMx75GEJPw"/>
        <nodeMap xmi:id="_E-PC78j7EemqDMx73IEJPw" value="Right" key="#_E-FVlcj7EemqDMx76FEJPw"/>
        <nodeMap xmi:id="_E-PC8Mj7EemqDMx73IEJPw" value="Right" key="#_E-FVVMj7EemqDMx7tSEJPw"/>
        <nodeMap xmi:id="_E-PC8cj7EemqDMx73IEJPw" value="Right" key="#_E-FVi8j7EemqDMx74HEJPw"/>
        <nodeMap xmi:id="_E-PC8sj7EemqDMx73IEJPw" value="Right" key="#_E-FVWcj7EemqDMx7uREJPw"/>
        <nodeMap xmi:id="_E-PC88j7EemqDMx73IEJPw" value="Right" key="#_E-FVzMj7EemqDMx7F6EJPw"/>
        <nodeMap xmi:id="_E-PC9Mj7EemqDMx74HEJPw" value="Right" key="#_E-FWHMj7EemqDMx7VqEJPw"/>
        <nodeMap xmi:id="_E-PC9cj7EemqDMx74HEJPw" value="Right" key="#_E-FWWMj7EemqDMx7heEJPw"/>
        <nodeMap xmi:id="_E-PC9sj7EemqDMx74HEJPw" value="Right" key="#_E-FWIcj7EemqDMx7WpEJPw"/>
        <nodeMap xmi:id="_E-PC98j7EemqDMx74HEJPw" value="Right" key="#_E-FWU8j7EemqDMx7gfEJPw"/>
        <nodeMap xmi:id="_E-PC-Mj7EemqDMx74HEJPw" value="Right" key="#_E-FWXcj7EemqDMx7idEJPw"/>
        <nodeMap xmi:id="_E-PC-cj7EemqDMx75GEJPw" value="Right" key="#_E-FWTsj7EemqDMx7fgEJPw"/>
        <nodeMap xmi:id="_E-PC-sj7EemqDMx75GEJPw" value="Right" key="#_E-FWssj7EemqDMx7zMEJPw"/>
        <nodeMap xmi:id="_E-PC-8j7EemqDMx75GEJPw" value="Right" key="#_E-FWrcj7EemqDMx7yNEJPw"/>
        <nodeMap xmi:id="_E-PC_Mj7EemqDMx75GEJPw" value="Right" key="#_E-O_O8j7EemqDMx75GEJPw"/>
        <nodeMap xmi:id="_E-PC_cj7EemqDMx75GEJPw" value="Right" key="#_E-O_Nsj7EemqDMx74HEJPw"/>
      </verticalGuides>
      <verticalGuides xmi:id="_E-PC_sj7EemqDMx76FEJPw" position="3312">
        <nodeMap xmi:id="_E-PC_8j7EemqDMx76FEJPw" value="Right" key="#_E-FVHcj7EemqDMx7idEJPw"/>
        <nodeMap xmi:id="_E-PDAMj7EemqDMx76FEJPw" value="Right" key="#_E-FVGMj7EemqDMx7heEJPw"/>
        <nodeMap xmi:id="_E-PDAcj7EemqDMx76FEJPw" value="Right" key="#_E-FVY8j7EemqDMx7wPEJPw"/>
        <nodeMap xmi:id="_E-PDAsj7EemqDMx76FEJPw" value="Right" key="#_E-FVXsj7EemqDMx7vQEJPw"/>
        <nodeMap xmi:id="_E-PDA8j7EemqDMx77EEJPw" value="Right" key="#_E-FV0cj7EemqDMx7G5EJPw"/>
        <nodeMap xmi:id="_E-PDBMj7EemqDMx77EEJPw" value="Right" key="#_E-FWK8j7EemqDMx7YnEJPw"/>
        <nodeMap xmi:id="_E-PDBcj7EemqDMx77EEJPw" value="Right" key="#_E-FWJsj7EemqDMx7XoEJPw"/>
      </verticalGuides>
      <verticalGuides xmi:id="_E-PDBsj7EemqDMx77EEJPw" position="3660">
        <nodeMap xmi:id="_E-PDB8j7EemqDMx77EEJPw" value="Right" key="#_E-FVaMj7EemqDMx7xOEJPw"/>
        <nodeMap xmi:id="_E-PDCMj7EemqDMx78DEJPw" value="Right" key="#_E-FVbcj7EemqDMx7yNEJPw"/>
        <nodeMap xmi:id="_E-PDCcj7EemqDMx78DEJPw" value="Right" key="#_E-FWMMj7EemqDMx7ZmEJPw"/>
        <nodeMap xmi:id="_E-PDCsj7EemqDMx78DEJPw" value="Right" key="#_E-FWNcj7EemqDMx7alEJPw"/>
      </verticalGuides>
    </styles>
  </notation:Diagram>
</xmi:XMI>
